# Supplementary material for: Genotype–microbiome–metabolome associations in early childhood and their link to BMI
Source: mLife. 2024 Dec 24;3(4):573–7. doi: 10.1002/mlf2.12153 (PMC11685832; doi:10.1002/mlf2.12153)
Supplement: Supplementary file 2 — Supporting information. [file MLF2-3-573-s001.xlsx]

## Sheet: Table S2
Associations presented in Table 1
Variable 1	Variable 2	F-Value	P-Value	test	covariates
BMI percentile age 2 years	sex	2.73084	0.09898	ANOVA	NA
BMI percentile age 2 years	race/ethnicity	8.18587	0.000312811	ANOVA	NA
BMI percentile age 2 years	site	21.8442	7.25958e-10	ANOVA	NA
BMI percentile age 3 years	sex	0.00411299	0.948887	ANOVA	NA
BMI percentile age 3 years	race/ethnicity	0.867157	0.420708	ANOVA	NA
BMI percentile age 3 years	site	1.79254	0.167491	ANOVA	NA
BMI percentile age 4 years	sex	0.396816	0.529022	ANOVA	NA
BMI percentile age 4 years	race/ethnicity	3.76266	0.023873	ANOVA	NA
BMI percentile age 4 years	site	2.00303	0.135993	ANOVA	NA
BMI percentile age 5 years	sex	4.0893	0.0437097	ANOVA	NA
BMI percentile age 5 years	race/ethnicity	2.40348	0.0914924	ANOVA	NA
BMI percentile age 5 years	site	4.48241	0.0117844	ANOVA	NA
BMI percentile age 6 years	sex	4.63821	0.0317855	ANOVA	NA
BMI percentile age 6 years	race/ethnicity	0.927347	0.39634	ANOVA	NA
BMI percentile age 6 years	site	4.32059	0.0138355	ANOVA	NA
BMI percentile age 7 years	sex	4.99959	0.0258817	ANOVA	NA
BMI percentile age 7 years	race/ethnicity	0.450144	0.637846	ANOVA	NA
BMI percentile age 7 years	site	1.00603	0.366554	ANOVA	NA
BMI percentile age 8 years	sex	2.03238	0.154816	ANOVA	NA
BMI percentile age 8 years	race/ethnicity	2.62162	0.0740275	ANOVA	NA
BMI percentile age 8 years	site	2.86928	0.0579966	ANOVA	NA
microbiome composition PC1	sex	0.0295693	0.863525	ANOVA	NA
microbiome composition PC1	race/ethnicity	1402.82	5.43696e-236	ANOVA	NA
microbiome composition PC1	site	156.937	2.72264e-56	ANOVA	NA
microbiome composition PC2	sex	0.0106576	0.917808	ANOVA	NA
microbiome composition PC2	race/ethnicity	380.67	5.25575e-110	ANOVA	NA
microbiome composition PC2	site	36.5083	9.48922e-16	ANOVA	NA
microbiome composition PC3	sex	0.028297	0.866465	ANOVA	NA
microbiome composition PC3	race/ethnicity	4.13506	0.0164266	ANOVA	NA
microbiome composition PC3	site	10.9952	2.01475e-05	ANOVA	NA
microbiome composition PC4	sex	0.481926	0.4878	ANOVA	NA
microbiome composition PC4	race/ethnicity	4.46664	0.0118422	ANOVA	NA
microbiome composition PC4	site	4.90345	0.00769902	ANOVA	NA
microbiome composition PC5	sex	0.108654	0.741788	ANOVA	NA
microbiome composition PC5	race/ethnicity	1.74957	0.174671	ANOVA	NA
microbiome composition PC5	site	2.52337	0.0809781	ANOVA	NA
Table S2

## Sheet: Table S3
Summary of children’s BMI measurements across timepoints
Age	MEAN BMI	Mean BMI Percentiles
Y2	17	55.5
Y3	16.6	68.3
Y4	16.4	70.4
Y5	16.4	69.8
Y6	16.8	71.4
Y7	17.2	69.1
Y8	18	72.1
Table S3

## Sheet: Table S4
Microbiome GWAS
SNP	Variable	BETA	P	test	covariates
rs293602	microbiome composition PC1	0.02917	4.45e-06	PLINK linear regression	sex, race/ethnicity, site, genotype PC1-4
3:59740825	microbiome composition PC1	0.04317	8.213e-06	PLINK linear regression	sex, race/ethnicity, site, genotype PC1-4
rs4679643	microbiome composition PC2	0.02155	4.106e-06	PLINK linear regression	sex, race/ethnicity, site, genotype PC1-4
rs6779107	microbiome composition PC2	0.02155	4.106e-06	PLINK linear regression	sex, race/ethnicity, site, genotype PC1-4
rs12629117	microbiome composition PC2	0.02084	5.504e-06	PLINK linear regression	sex, race/ethnicity, site, genotype PC1-4
rs17062392	microbiome composition PC2	0.02101	5.067e-06	PLINK linear regression	sex, race/ethnicity, site, genotype PC1-4
rs6781046	microbiome composition PC2	0.02227	2.189e-07	PLINK linear regression	sex, race/ethnicity, site, genotype PC1-4
rs12172955	microbiome composition PC2	0.02104	3.789e-06	PLINK linear regression	sex, race/ethnicity, site, genotype PC1-4
rs1040338	microbiome composition PC2	0.02151	1.868e-06	PLINK linear regression	sex, race/ethnicity, site, genotype PC1-4
rs1995067	microbiome composition PC2	0.02027	7.116e-06	PLINK linear regression	sex, race/ethnicity, site, genotype PC1-4
rs73097582	microbiome composition PC2	0.02103	4.317e-06	PLINK linear regression	sex, race/ethnicity, site, genotype PC1-4
rs73097583	microbiome composition PC2	0.02103	4.317e-06	PLINK linear regression	sex, race/ethnicity, site, genotype PC1-4
rs2362456	microbiome composition PC2	0.02103	4.317e-06	PLINK linear regression	sex, race/ethnicity, site, genotype PC1-4
rs148081178	microbiome composition PC2	0.02103	4.317e-06	PLINK linear regression	sex, race/ethnicity, site, genotype PC1-4
rs139313759	microbiome composition PC2	0.02103	4.317e-06	PLINK linear regression	sex, race/ethnicity, site, genotype PC1-4
rs13086424	Observed richness	15.11	2.109e-06	PLINK linear regression	sex, race/ethnicity, site, genotype PC1-4
Table S4

## Sheet: Table S5
BMI-FHIT correlations					BMI-FHIT correlations
BMI measurement	SNP	pvalue	coefficient	test	BMI measurement	SNP	pvalue	coefficient	test
BMI age 2	3:59741862	0.00672325	-0.113402	spearman correlation	BMI category age 5	rs55826485	0.0329403	0.0980897	spearman correlation
BMI age 2	3:59744663	0.0065723	0.113715	spearman correlation	BMI category age 5	rs55953691	0.0397305	0.094598	spearman correlation
BMI age 2	3:59746073	0.00903455	0.109264	spearman correlation	BMI category age 5	rs58235068	0.00150271	0.145555	spearman correlation
BMI age 2	3:59749476	0.0053874	0.116422	spearman correlation	BMI category age 5	rs58675171	0.00150271	0.145555	spearman correlation
BMI age 2	3:59749605	0.00416403	0.119851	spearman correlation	BMI category age 5	rs60559507	0.0336938	0.0976734	spearman correlation
BMI age 2	3:59749703	0.00559847	0.115903	spearman correlation	BMI category age 5	rs61022836	0.0247745	-0.103218	spearman correlation
BMI age 2	3:59751052	0.00252281	0.126289	spearman correlation	BMI category age 5	rs61440939	0.035325	0.096799	spearman correlation
BMI age 2	3:59765645	0.0292328	0.0913337	spearman correlation	BMI category age 5	rs62238403	0.0464626	-0.0916037	spearman correlation
BMI age 2	3:59783884	0.039604	0.0862228	spearman correlation	BMI category age 5	rs62268425	0.00511129	0.128547	spearman correlation
BMI age 2	3:59787901	0.0216176	0.0961995	spearman correlation	BMI category age 5	rs62268809	0.0264705	0.102044	spearman correlation
BMI age 2	3:59789101	0.00659081	0.113676	spearman correlation	BMI category age 5	rs6445194	0.0109817	-0.116848	spearman correlation
BMI age 2	3:59789493	0.0368047	0.0874778	spearman correlation	BMI category age 5	rs67130748	0.00511129	0.128547	spearman correlation
BMI age 2	3:59789614	0.00535734	0.116498	spearman correlation	BMI category age 5	rs6767126	0.00337354	0.134532	spearman correlation
BMI age 2	3:59790167	0.00912212	0.109127	spearman correlation	BMI category age 5	rs6777650	0.0442697	0.0925365	spearman correlation
BMI age 2	3:59790427	0.00752109	0.111847	spearman correlation	BMI category age 5	rs6787292	0.00491892	0.12911	spearman correlation
BMI age 2	3:59791240	0.0123219	0.104772	spearman correlation	BMI category age 5	rs6787313	0.00491892	0.12911	spearman correlation
BMI age 2	3:59793062	0.00316735	0.123402	spearman correlation	BMI category age 5	rs6787595	0.00491892	0.12911	spearman correlation
BMI age 2	3:59804258	0.0035024	0.122108	spearman correlation	BMI category age 5	rs71296711	0.00424807	0.131241	spearman correlation
BMI age 2	3:59827416	0.00687889	0.113087	spearman correlation	BMI category age 5	rs72875959	0.0195062	0.10737	spearman correlation
BMI age 2	3:59841664	0.0482041	-0.082787	spearman correlation	BMI category age 5	rs72877063	0.00836118	-0.121129	spearman correlation
BMI age 2	3:59842644	0.008891	-0.109492	spearman correlation	BMI category age 5	rs73112334	0.0347346	-0.0971114	spearman correlation
BMI age 2	3:59871049	0.034933	0.088363	spearman correlation	BMI category age 5	rs73832562	0.0333646	0.0978543	spearman correlation
BMI age 2	3:59937134	0.0187547	0.0984231	spearman correlation	BMI category age 5	rs7432943	0.00697844	0.123898	spearman correlation
BMI age 2	3:59937401	0.0166733	0.100234	spearman correlation	BMI category age 5	rs74579058	0.00701131	0.123826	spearman correlation
BMI age 2	3:59937462	0.0166733	0.100234	spearman correlation	BMI category age 5	rs74627412	0.00704302	0.123758	spearman correlation
BMI age 2	3:59939244	0.0398274	0.0861259	spearman correlation	BMI category age 5	rs74649850	0.0168233	0.109875	spearman correlation
BMI age 2	3:59999323	0.00457025	0.118622	spearman correlation	BMI category age 5	rs75130326	0.0212792	0.105874	spearman correlation
BMI age 2	3:60016855	0.00433037	0.119335	spearman correlation	BMI category age 5	rs75207763	0.0168233	0.109875	spearman correlation
BMI age 2	3:60049266	0.0217591	-0.0960964	spearman correlation	BMI category age 5	rs75306382	0.00654922	-0.124858	spearman correlation
BMI age 2	3:60097993	0.0358697	-0.0879151	spearman correlation	BMI category age 5	rs75883200	0.0291162	0.100336	spearman correlation
BMI age 2	3:60099156	0.0287806	-0.09159	spearman correlation	BMI category age 5	rs7615959	0.0291603	-0.100309	spearman correlation
BMI age 2	3:60101835	0.000137294	-0.15904	spearman correlation	BMI category age 5	rs7626576	0.0160133	-0.1107	spearman correlation
BMI age 2	3:60107521	0.0312468	-0.0902316	spearman correlation	BMI category age 5	rs7626688	0.0136169	-0.113377	spearman correlation
BMI age 2	3:60107670	0.0346174	-0.0885162	spearman correlation	BMI category age 5	rs7638707	0.0339398	-0.0975393	spearman correlation
BMI age 2	3:60108413	0.0108459	-0.106638	spearman correlation	BMI category age 5	rs7642109	0.0173292	-0.109377	spearman correlation
BMI age 2	3:60110143	0.0354523	-0.0881135	spearman correlation	BMI category age 5	rs7643983	0.00912288	-0.119774	spearman correlation
BMI age 2	3:60116510	0.024398	0.0942727	spearman correlation	BMI category age 5	rs76495385	0.00826508	0.121308	spearman correlation
BMI age 2	3:60129997	0.0392272	0.0863872	spearman correlation	BMI category age 5	rs76724077	0.029558	-0.100064	spearman correlation
BMI age 2	3:60246190	0.0378095	-0.0870183	spearman correlation	BMI category age 5	rs76744734	0.0457903	0.0918857	spearman correlation
BMI age 2	3:60348943	0.0365716	-0.0875859	spearman correlation	BMI category age 5	rs76770164	0.0154965	-0.111246	spearman correlation
BMI age 2	3:60585417	0.00446184	0.11894	spearman correlation	BMI category age 5	rs77011490	0.00553747	0.127365	spearman correlation
BMI age 2	3:60723910	0.00157706	0.132072	spearman correlation	BMI category age 5	rs77127316	0.0186061	-0.108175	spearman correlation
BMI age 2	3:60748133	0.020653	-0.0969185	spearman correlation	BMI category age 5	rs77686999	0.0264122	0.102083	spearman correlation
BMI age 2	3:60823015	0.0185803	-0.098568	spearman correlation	BMI category age 5	rs78047657	0.0443481	0.0925025	spearman correlation
BMI age 2	3:60826432	0.00955587	-0.108464	spearman correlation	BMI category age 5	rs78484767	0.0212792	0.105874	spearman correlation
BMI age 2	3:60828656	0.0192062	-0.0980537	spearman correlation	BMI category age 5	rs78564328	0.0443481	0.0925025	spearman correlation
BMI age 2	3:60831012	0.00306777	0.123811	spearman correlation	BMI category age 5	rs78610259	0.0397305	0.094598	spearman correlation
BMI age 2	3:60839058	0.000283726	0.151487	spearman correlation	BMI category age 5	rs78758586	0.00574081	-0.12683	spearman correlation
BMI age 2	3:60840113	0.000283726	0.151487	spearman correlation	BMI category age 5	rs78942049	0.0283452	0.10082	spearman correlation
BMI age 2	3:60842730	0.000283726	0.151487	spearman correlation	BMI category age 5	rs79424112	0.0255851	0.102649	spearman correlation
BMI age 2	3:60843320	0.000283726	0.151487	spearman correlation	BMI category age 5	rs79522983	0.0443481	0.0925025	spearman correlation
BMI age 2	3:60844642	0.000283726	0.151487	spearman correlation	BMI category age 5	rs9799246	0.00473068	0.12968	spearman correlation
BMI age 2	3:60845792	0.0287007	0.0916357	spearman correlation	BMI category age 5	rs9812704	0.0387198	-0.0950839	spearman correlation
BMI age 2	3:60846072	0.0308189	0.0904605	spearman correlation	BMI category age 5	rs9820935	0.0273989	0.101429	spearman correlation
BMI age 2	3:61038033	0.0445798	0.0841663	spearman correlation	BMI category age 5	rs9823201	0.00798567	0.121838	spearman correlation
BMI age 2	3:61070454	0.0478121	0.0829319	spearman correlation	BMI category age 5	rs9825823	0.0165252	-0.110175	spearman correlation
BMI age 2	3:61070612	0.0478121	0.0829319	spearman correlation	BMI category age 5	rs9827045	0.0386297	0.0951278	spearman correlation
BMI age 2	3:61080782	0.0289201	-0.0915105	spearman correlation	BMI category age 5	rs9830935	0.0221814	0.105154	spearman correlation
BMI age 2	3:61099431	0.00735582	0.112157	spearman correlation	BMI category age 5	rs9831509	0.0381885	-0.0953437	spearman correlation
BMI age 2	3:61101006	0.00603959	0.114873	spearman correlation	BMI category age 5	rs9832387	0.0118824	0.115586	spearman correlation
BMI age 2	3:61121018	0.0108308	-0.106658	spearman correlation	BMI category age 5	rs9832404	0.00491892	0.12911	spearman correlation
BMI age 2	3:61122318	0.00693852	-0.112967	spearman correlation	BMI category age 5	rs9833913	0.00826508	0.121308	spearman correlation
BMI age 2	3:61123177	0.00531767	-0.116598	spearman correlation	BMI category age 5	rs9839700	0.00280484	0.137118	spearman correlation
BMI age 2	3:61156905	0.0359766	-0.0878646	spearman correlation	BMI category age 5	rs9839793	0.0044204	0.130666	spearman correlation
BMI age 2	3:61188714	0.0120499	-0.1051	spearman correlation	BMI category age 5	rs9843007	0.00775072	0.122297	spearman correlation
BMI age 2	3:61201613	0.0218274	-0.0960469	spearman correlation	BMI category age 5	rs9844774	0.0044204	0.130666	spearman correlation
BMI age 2	3:61213993	0.00214194	-0.12833	spearman correlation	BMI category age 5	rs9846073	0.00424807	0.131241	spearman correlation
BMI age 2	3:61219865	0.00225489	-0.127692	spearman correlation	BMI category age 5	rs9848948	0.00607811	0.125978	spearman correlation
BMI age 2	3:61225463	0.0176137	-0.0993927	spearman correlation	BMI category age 5	rs9850114	0.00381144	0.132799	spearman correlation
BMI age 2	3:61225849	0.0176137	-0.0993927	spearman correlation	BMI category age 5	rs9856189	0.00424807	0.131241	spearman correlation
BMI age 2	3:61226878	0.0471412	-0.0831822	spearman correlation	BMI category age 5	rs9856859	0.0044204	0.130666	spearman correlation
BMI age 2	3:61227000	0.0471412	-0.0831822	spearman correlation	BMI category age 5	rs9860681	0.0044204	0.130666	spearman correlation
BMI age 2	3:61227198	0.0471412	-0.0831822	spearman correlation	BMI category age 5	rs9868708	0.00704302	0.123758	spearman correlation
BMI age 2	3:61227968	0.0377051	-0.0870656	spearman correlation	BMI category age 5	rs9868863	0.00813419	0.121554	spearman correlation
BMI age 2	3:61228014	0.0441844	-0.0843225	spearman correlation	BMI category age 5	rs9875827	0.00424807	0.131241	spearman correlation
BMI age 2	3:61228397	0.0193131	-0.0979673	spearman correlation	BMI category age 5	rs9882800	0.00365756	0.133386	spearman correlation
BMI age 2	3:61230626	0.0237499	-0.0947041	spearman correlation	BMI category age 6	3:59765645	0.0111006	0.11922	spearman correlation
BMI age 2	3:61232696	0.0131267	-0.103836	spearman correlation	BMI category age 6	3:59774914	0.0464534	0.0936102	spearman correlation
BMI age 2	3:61233092	0.0152394	-0.101601	spearman correlation	BMI category age 6	3:59889845	0.0295715	0.102242	spearman correlation
BMI age 2	3:61236462	0.0083096	-0.110449	spearman correlation	BMI category age 6	3:59889846	0.0103552	0.120349	spearman correlation
BMI age 2	rs1040338	0.030827	-0.0904562	spearman correlation	BMI category age 6	3:59937134	0.0222942	0.10736	spearman correlation
BMI age 2	rs10510831	0.0089651	-0.109374	spearman correlation	BMI category age 6	3:59937401	0.017265	0.111828	spearman correlation
BMI age 2	rs10510859	0.0166991	0.10021	spearman correlation	BMI category age 6	3:59937462	0.017265	0.111828	spearman correlation
BMI age 2	rs10575196	0.0290038	0.0914631	spearman correlation	BMI category age 6	3:59999323	0.0321276	0.100701	spearman correlation
BMI age 2	rs11130745	0.0231425	-0.0951178	spearman correlation	BMI category age 6	3:60113545	0.00531623	0.130754	spearman correlation
BMI age 2	rs111625637	0.0097114	-0.108232	spearman correlation	BMI category age 6	3:60134996	0.00239399	0.14233	spearman correlation
BMI age 2	rs112362796	6.3682e-05	0.166681	spearman correlation	BMI category age 6	3:60136401	0.0257099	0.104802	spearman correlation
BMI age 2	rs1126268	0.00784488	-0.111258	spearman correlation	BMI category age 6	3:60136927	0.0257099	0.104802	spearman correlation
BMI age 2	rs11305308	0.0274229	-0.0923811	spearman correlation	BMI category age 6	3:60139643	0.0110184	0.119342	spearman correlation
BMI age 2	rs114334719	0.00116358	0.135698	spearman correlation	BMI category age 6	3:60140246	0.0224792	0.107213	spearman correlation
BMI age 2	rs11707813	0.0199976	0.0974238	spearman correlation	BMI category age 6	3:60140276	0.00769556	0.125073	spearman correlation
BMI age 2	rs11711708	0.0207343	-0.0968568	spearman correlation	BMI category age 6	3:60140683	0.00454172	0.133108	spearman correlation
BMI age 2	rs11712505	0.0330821	-0.089279	spearman correlation	BMI category age 6	3:60140696	0.00454172	0.133108	spearman correlation
BMI age 2	rs11715925	0.0349781	-0.0883412	spearman correlation	BMI category age 6	3:60140733	0.00454172	0.133108	spearman correlation
BMI age 2	rs11922889	0.0312511	0.0902293	spearman correlation	BMI category age 6	3:60140831	0.00516279	0.131194	spearman correlation
BMI age 2	rs11924342	0.000975403	0.137762	spearman correlation	BMI category age 6	3:60141153	0.00514647	0.131242	spearman correlation
BMI age 2	rs11924368	0.000975403	0.137762	spearman correlation	BMI category age 6	3:60141414	0.00472447	0.132522	spearman correlation
BMI age 2	rs11928015	0.0255314	0.0935414	spearman correlation	BMI category age 6	3:60252827	0.030482	-0.10168	spearman correlation
BMI age 2	rs12053964	0.0200094	-0.0974146	spearman correlation	BMI category age 6	3:60252973	0.0349193	-0.0991329	spearman correlation
BMI age 2	rs12492742	0.0350854	0.0882895	spearman correlation	BMI category age 6	3:60255590	0.0291599	-0.1025	spearman correlation
BMI age 2	rs12496431	0.00791696	-0.11113	spearman correlation	BMI category age 6	3:60261283	0.0495265	-0.0923361	spearman correlation
BMI age 2	rs12629117	0.0280619	-0.0920047	spearman correlation	BMI category age 6	3:60263917	0.0242887	-0.105828	spearman correlation
BMI age 2	rs12635236	0.0210875	0.0965912	spearman correlation	BMI category age 6	3:60266720	0.0466806	-0.0935136	spearman correlation
BMI age 2	rs12636057	0.0218483	-0.0960318	spearman correlation	BMI category age 6	3:60271140	0.0322375	-0.100637	spearman correlation
BMI age 2	rs13070872	0.0220179	-0.0959093	spearman correlation	BMI category age 6	3:60764828	0.0254916	-0.104956	spearman correlation
BMI age 2	rs13079703	0.0179407	-0.0991093	spearman correlation	BMI category age 6	3:60787735	0.0114918	0.118655	spearman correlation
BMI age 2	rs13086117	0.0450412	-0.0839856	spearman correlation	BMI category age 6	3:61070454	0.0200356	0.109245	spearman correlation
BMI age 2	rs13095410	0.0345996	-0.0885249	spearman correlation	BMI category age 6	3:61070612	0.0200356	0.109245	spearman correlation
BMI age 2	rs13095530	0.0365569	-0.0875928	spearman correlation	BMI category age 6	3:61074229	0.0113248	0.118894	spearman correlation
BMI age 2	rs13096007	0.0124331	-0.104639	spearman correlation	BMI category age 6	3:61080782	0.0205892	-0.108766	spearman correlation
BMI age 2	rs13098699	0.0040286	-0.120285	spearman correlation	BMI category age 6	3:61121018	0.00984467	-0.121165	spearman correlation
BMI age 2	rs13099360	0.00226307	0.127647	spearman correlation	BMI category age 6	3:61122318	0.0225019	-0.107195	spearman correlation
BMI age 2	rs13326701	0.0378651	0.0869932	spearman correlation	BMI category age 6	3:61123177	0.0313071	-0.101183	spearman correlation
BMI age 2	rs1349020	0.00176838	0.130684	spearman correlation	BMI category age 6	3:61188714	0.00769338	-0.125077	spearman correlation
BMI age 2	rs1385710	0.00608908	-0.114761	spearman correlation	BMI category age 6	3:61201613	0.00878087	-0.122992	spearman correlation
BMI age 2	rs1385715	0.00175189	0.130798	spearman correlation	BMI category age 6	3:61213993	0.000821112	-0.15665	spearman correlation
BMI age 2	rs139313759	0.0455717	-0.0837797	spearman correlation	BMI category age 6	3:61219865	0.00151838	-0.148576	spearman correlation
BMI age 2	rs140032332	7.50717e-06	0.186359	spearman correlation	BMI category age 6	3:61225463	0.0146833	-0.114585	spearman correlation
BMI age 2	rs140043592	0.0141087	-0.10276	spearman correlation	BMI category age 6	3:61225849	0.0146833	-0.114585	spearman correlation
BMI age 2	rs140478132	0.0285955	0.091696	spearman correlation	BMI category age 6	3:61228397	0.0133282	-0.116207	spearman correlation
BMI age 2	rs141625554	0.0198074	0.0975732	spearman correlation	BMI category age 6	3:61232696	0.0190482	-0.110127	spearman correlation
BMI age 2	rs1439007	0.0275659	-0.0922962	spearman correlation	BMI category age 6	3:61233092	0.0128151	-0.116859	spearman correlation
BMI age 2	rs145926686	0.0258127	-0.0933643	spearman correlation	BMI category age 6	3:61236462	0.00652036	-0.127645	spearman correlation
BMI age 2	rs148571993	0.0183665	-0.0987471	spearman correlation	BMI category age 6	rs1005463	0.0105381	0.120066	spearman correlation
BMI age 2	rs1485723	0.000721755	0.141222	spearman correlation	BMI category age 6	rs10530745	0.00767382	0.125117	spearman correlation
BMI age 2	rs1485731	0.0172441	0.0997186	spearman correlation	BMI category age 6	rs10866046	0.0102285	0.120548	spearman correlation
BMI age 2	rs1530092	0.0139107	-0.102972	spearman correlation	BMI category age 6	rs11130746	0.0475236	-0.0931587	spearman correlation
BMI age 2	rs1666065	0.0125389	0.104514	spearman correlation	BMI category age 6	rs11130821	0.00767382	0.125117	spearman correlation
BMI age 2	rs1666066	0.0100765	0.107702	spearman correlation	BMI category age 6	rs11130822	0.00767382	0.125117	spearman correlation
BMI age 2	rs1683349	0.00449445	0.118844	spearman correlation	BMI category age 6	rs11130826	0.0148978	0.11434	spearman correlation
BMI age 2	rs1683354	0.00954157	0.108485	spearman correlation	BMI category age 6	rs11130827	0.0230207	0.106789	spearman correlation
BMI age 2	rs17031605	7.99294e-05	0.164456	spearman correlation	BMI category age 6	rs11130833	0.00770408	0.125056	spearman correlation
BMI age 2	rs17061164	3.34655e-05	0.172832	spearman correlation	BMI category age 6	rs11130834	0.0115509	0.118571	spearman correlation
BMI age 2	rs17061316	0.000183435	0.156066	spearman correlation	BMI category age 6	rs112604501	0.0263187	0.104377	spearman correlation
BMI age 2	rs17061318	0.000183435	0.156066	spearman correlation	BMI category age 6	rs11359451	0.00892094	0.122741	spearman correlation
BMI age 2	rs17061320	0.000186964	0.155869	spearman correlation	BMI category age 6	rs11711708	0.0316675	-0.10097	spearman correlation
BMI age 2	rs17061321	0.000183435	0.156066	spearman correlation	BMI category age 6	rs11712505	0.0487054	-0.0926699	spearman correlation
BMI age 2	rs17061322	0.000183435	0.156066	spearman correlation	BMI category age 6	rs11720254	0.0195394	0.109683	spearman correlation
BMI age 2	rs17061326	0.000712197	0.141373	spearman correlation	BMI category age 6	rs11918956	0.00177445	0.146465	spearman correlation
BMI age 2	rs17061331	0.000303915	0.150753	spearman correlation	BMI category age 6	rs11925380	0.00677486	0.127055	spearman correlation
BMI age 2	rs17061340	0.0030654	0.123821	spearman correlation	BMI category age 6	rs11925426	0.00677486	0.127055	spearman correlation
BMI age 2	rs17061346	0.000244314	0.153071	spearman correlation	BMI category age 6	rs12361186	0.0236802	0.106284	spearman correlation
BMI age 2	rs17061352	0.0127039	0.104321	spearman correlation	BMI category age 6	rs12487914	0.0218736	0.107698	spearman correlation
BMI age 2	rs17061366	0.000975403	0.137762	spearman correlation	BMI category age 6	rs12489480	0.0263187	0.104377	spearman correlation
BMI age 2	rs17061380	0.000975403	0.137762	spearman correlation	BMI category age 6	rs12491168	0.0236802	0.106284	spearman correlation
BMI age 2	rs17061385	0.000244314	0.153071	spearman correlation	BMI category age 6	rs12491230	0.0207516	0.108628	spearman correlation
BMI age 2	rs17061792	0.0228801	0.0952995	spearman correlation	BMI category age 6	rs12491421	0.0232821	0.106587	spearman correlation
BMI age 2	rs17062392	0.0284501	-0.0917796	spearman correlation	BMI category age 6	rs12492105	0.0134952	0.115999	spearman correlation
BMI age 2	rs17062419	0.046415	-0.0834565	spearman correlation	BMI category age 6	rs12492551	0.0148978	0.11434	spearman correlation
BMI age 2	rs17062611	0.0368101	0.0874753	spearman correlation	BMI category age 6	rs12494251	0.0207516	0.108628	spearman correlation
BMI age 2	rs17062799	0.00913029	0.109114	spearman correlation	BMI category age 6	rs12496007	0.0107232	0.119783	spearman correlation
BMI age 2	rs17063018	0.0379393	-0.0869597	spearman correlation	BMI category age 6	rs12632702	0.0117828	0.118245	spearman correlation
BMI age 2	rs17063933	0.0373327	0.087235	spearman correlation	BMI category age 6	rs12633701	0.0300866	0.101922	spearman correlation
BMI age 2	rs17064314	0.0237847	0.0946807	spearman correlation	BMI category age 6	rs12636523	0.0300866	0.101922	spearman correlation
BMI age 2	rs17064394	0.00785915	0.111232	spearman correlation	BMI category age 6	rs13060801	0.0163642	0.112746	spearman correlation
BMI age 2	rs17064510	0.0477614	0.0829507	spearman correlation	BMI category age 6	rs13070872	0.0445112	-0.0944524	spearman correlation
BMI age 2	rs17609699	0.00496351	-0.117522	spearman correlation	BMI category age 6	rs13079703	0.0149834	-0.114243	spearman correlation
BMI age 2	rs17624439	0.027625	0.0922612	spearman correlation	BMI category age 6	rs13095410	0.0276628	-0.103469	spearman correlation
BMI age 2	rs17670088	0.0244198	0.0942583	spearman correlation	BMI category age 6	rs13095530	0.0310065	-0.101363	spearman correlation
BMI age 2	rs17670154	0.0402547	0.0859419	spearman correlation	BMI category age 6	rs137938145	0.0230207	0.106789	spearman correlation
BMI age 2	rs17670198	0.0412997	0.0854986	spearman correlation	BMI category age 6	rs139313721	0.00892094	0.122741	spearman correlation
BMI age 2	rs1813201	0.0487392	-0.0825907	spearman correlation	BMI category age 6	rs141954845	0.0107232	0.119783	spearman correlation
BMI age 2	rs1995067	0.0458891	-0.0836575	spearman correlation	BMI category age 6	rs142551303	0.00892094	0.122741	spearman correlation
BMI age 2	rs200055084	0.031756	0.0899626	spearman correlation	BMI category age 6	rs143080419	0.0316836	0.100961	spearman correlation
BMI age 2	rs2166824	0.00917384	-0.109046	spearman correlation	BMI category age 6	rs1439007	0.0269325	-0.103958	spearman correlation
BMI age 2	rs2178929	0.0106466	0.106907	spearman correlation	BMI category age 6	rs146289045	0.0080087	0.124447	spearman correlation
BMI age 2	rs2605437	0.00106637	0.136722	spearman correlation	BMI category age 6	rs146317771	0.0133666	0.116159	spearman correlation
BMI age 2	rs2734352	0.038327	0.0867857	spearman correlation	BMI category age 6	rs1470035	0.0047891	0.132319	spearman correlation
BMI age 2	rs2856023	0.00795046	0.11107	spearman correlation	BMI category age 6	rs147029808	0.0133666	0.116159	spearman correlation
BMI age 2	rs28697197	0.00264323	0.125702	spearman correlation	BMI category age 6	rs147622327	0.00242876	0.142128	spearman correlation
BMI age 2	rs3100801	0.00643278	0.11401	spearman correlation	BMI category age 6	rs148684263	0.00892094	0.122741	spearman correlation
BMI age 2	rs3112497	0.0254921	-0.0935662	spearman correlation	BMI category age 6	rs1524017	0.0231989	0.106651	spearman correlation
BMI age 2	rs34074099	0.011829	-0.105372	spearman correlation	BMI category age 6	rs1530092	0.0162761	-0.112838	spearman correlation
BMI age 2	rs34673526	0.0379967	-0.0869338	spearman correlation	BMI category age 6	rs1554599	0.00892094	0.122741	spearman correlation
BMI age 2	rs34687143	0.0267586	0.0927805	spearman correlation	BMI category age 6	rs1579912	0.0209421	0.108467	spearman correlation
BMI age 2	rs34747779	0.0286525	-0.0916633	spearman correlation	BMI category age 6	rs1683356	0.0404353	0.0963254	spearman correlation
BMI age 2	rs35010280	0.0275821	0.0922866	spearman correlation	BMI category age 6	rs17061478	0.00695287	0.126653	spearman correlation
BMI age 2	rs3856667	0.0352752	0.0881982	spearman correlation	BMI category age 6	rs17061792	0.0315913	0.101015	spearman correlation
BMI age 2	rs3856668	0.0404508	0.0858579	spearman correlation	BMI category age 6	rs17062361	0.0295233	0.102272	spearman correlation
BMI age 2	rs4021917	0.00960613	-0.108389	spearman correlation	BMI category age 6	rs17062405	0.0361376	0.098482	spearman correlation
BMI age 2	rs4132221	0.00347942	0.122193	spearman correlation	BMI category age 6	rs17064433	0.00677486	0.127055	spearman correlation
BMI age 2	rs4375999	0.018681	0.0984842	spearman correlation	BMI category age 6	rs17064630	0.00767382	0.125117	spearman correlation
BMI age 2	rs4679643	0.0321822	-0.0897403	spearman correlation	BMI category age 6	rs17064653	0.0316836	0.100961	spearman correlation
BMI age 2	rs4688333	0.0408288	0.0856972	spearman correlation	BMI category age 6	rs17064660	0.0358471	0.0986355	spearman correlation
BMI age 2	rs4688338	0.0377964	0.0870242	spearman correlation	BMI category age 6	rs17376767	0.00937273	-0.121953	spearman correlation
BMI age 2	rs475675	0.000102165	0.16202	spearman correlation	BMI category age 6	rs1880216	0.00301746	0.139059	spearman correlation
BMI age 2	rs477697	0.00330628	0.122851	spearman correlation	BMI category age 6	rs1898752	0.0326468	-0.1004	spearman correlation
BMI age 2	rs481165	0.00246751	0.126567	spearman correlation	BMI category age 6	rs1916800	0.00767382	0.125117	spearman correlation
BMI age 2	rs505355	0.000382418	0.148276	spearman correlation	BMI category age 6	rs1916801	0.00767382	0.125117	spearman correlation
BMI age 2	rs528322273	0.00642304	0.114031	spearman correlation	BMI category age 6	rs193017108	0.0375553	0.0977477	spearman correlation
BMI age 2	rs534954787	0.0011137	0.136213	spearman correlation	BMI category age 6	rs1980308	0.00892094	0.122741	spearman correlation
BMI age 2	rs544115216	0.0068361	0.113173	spearman correlation	BMI category age 6	rs1980309	0.00892094	0.122741	spearman correlation
BMI age 2	rs545225799	0.0162001	0.100673	spearman correlation	BMI category age 6	rs1980310	0.00892094	0.122741	spearman correlation
BMI age 2	rs55904049	0.00629928	0.114297	spearman correlation	BMI category age 6	rs1980311	0.00892094	0.122741	spearman correlation
BMI age 2	rs56027740	0.0425549	-0.0849786	spearman correlation	BMI category age 6	rs199497769	0.0286285	0.102839	spearman correlation
BMI age 2	rs561058747	0.00698864	0.112868	spearman correlation	BMI category age 6	rs199846247	0.0202892	0.109024	spearman correlation
BMI age 2	rs56913134	0.0121991	-0.104919	spearman correlation	BMI category age 6	rs200444761	0.0176327	0.111465	spearman correlation
BMI age 2	rs57679512	0.00623186	0.114445	spearman correlation	BMI category age 6	rs200628954	0.0375553	0.0977477	spearman correlation
BMI age 2	rs58044669	0.0229095	0.0952791	spearman correlation	BMI category age 6	rs201504194	0.0322867	0.100608	spearman correlation
BMI age 2	rs59211377	0.0049994	0.117426	spearman correlation	BMI category age 6	rs202040070	0.0261312	0.104507	spearman correlation
BMI age 2	rs59261304	0.00114503	0.135887	spearman correlation	BMI category age 6	rs2166814	0.0087712	0.12301	spearman correlation
BMI age 2	rs60255883	0.042184	0.0851309	spearman correlation	BMI category age 6	rs2205349	0.0138833	0.115525	spearman correlation
BMI age 2	rs61148215	0.0360784	0.0878167	spearman correlation	BMI category age 6	rs2205350	0.0138833	0.115525	spearman correlation
BMI age 2	rs639244	0.0185064	-0.0986297	spearman correlation	BMI category age 6	rs2205351	0.0138833	0.115525	spearman correlation
BMI age 2	rs66804882	0.0103267	-0.107348	spearman correlation	BMI category age 6	rs2450165	0.00875555	-0.123038	spearman correlation
BMI age 2	rs6762886	0.00927233	-0.108894	spearman correlation	BMI category age 6	rs2594144	0.0354331	0.0988561	spearman correlation
BMI age 2	rs6763300	0.0252617	0.0937128	spearman correlation	BMI category age 6	rs2594145	0.0138833	0.115525	spearman correlation
BMI age 2	rs6763967	0.0115744	-0.10569	spearman correlation	BMI category age 6	rs2594146	0.0138833	0.115525	spearman correlation
BMI age 2	rs6765124	0.0210873	0.0965913	spearman correlation	BMI category age 6	rs2594147	0.0138833	0.115525	spearman correlation
BMI age 2	rs6765664	0.026727	0.0927997	spearman correlation	BMI category age 6	rs2594148	0.0138833	0.115525	spearman correlation
BMI age 2	rs6767126	9.04696e-05	0.163231	spearman correlation	BMI category age 6	rs2594150	0.0138833	0.115525	spearman correlation
BMI age 2	rs6768904	0.0383355	0.0867819	spearman correlation	BMI category age 6	rs2736741	0.0138833	0.115525	spearman correlation
BMI age 2	rs6775598	9.71543e-06	0.184095	spearman correlation	BMI category age 6	rs2736742	0.0138833	0.115525	spearman correlation
BMI age 2	rs6775705	0.024817	0.093999	spearman correlation	BMI category age 6	rs2736743	0.0138833	0.115525	spearman correlation
BMI age 2	rs6778312	0.0103267	-0.107348	spearman correlation	BMI category age 6	rs2736745	0.0233172	0.10656	spearman correlation
BMI age 2	rs6779107	0.03136	-0.0901714	spearman correlation	BMI category age 6	rs28444511	0.0108281	-0.119625	spearman correlation
BMI age 2	rs6783115	0.0354406	0.088119	spearman correlation	BMI category age 6	rs2856023	0.0104934	0.120135	spearman correlation
BMI age 2	rs6784116	0.0176463	-0.0993643	spearman correlation	BMI category age 6	rs28845848	0.00808302	-0.124302	spearman correlation
BMI age 2	rs6785349	0.000674575	0.141988	spearman correlation	BMI category age 6	rs34335317	0.0230207	0.106789	spearman correlation
BMI age 2	rs6785481	0.0099262	-0.107918	spearman correlation	BMI category age 6	rs34515056	0.0230207	0.106789	spearman correlation
BMI age 2	rs6785709	0.00921596	0.108981	spearman correlation	BMI category age 6	rs34657304	0.0230962	0.10673	spearman correlation
BMI age 2	rs6786508	0.0212932	0.0964382	spearman correlation	BMI category age 6	rs34673526	0.0177583	-0.111343	spearman correlation
BMI age 2	rs6791776	0.0244295	-0.0942519	spearman correlation	BMI category age 6	rs34673542	0.00301145	0.139088	spearman correlation
BMI age 2	rs6795784	0.0410311	0.0856116	spearman correlation	BMI category age 6	rs34706798	0.0230207	0.106789	spearman correlation
BMI age 2	rs6798840	0.0477763	0.0829451	spearman correlation	BMI category age 6	rs34723569	0.00157668	0.148068	spearman correlation
BMI age 2	rs6801047	0.00139681	0.13353	spearman correlation	BMI category age 6	rs34747779	0.0205892	-0.108766	spearman correlation
BMI age 2	rs6808645	0.0301499	0.090824	spearman correlation	BMI category age 6	rs34799084	0.0317123	-0.100944	spearman correlation
BMI age 2	rs72311618	0.0104899	-0.107122	spearman correlation	BMI category age 6	rs34914890	0.0385536	-0.0972445	spearman correlation
BMI age 2	rs72872953	0.000693936	0.141668	spearman correlation	BMI category age 6	rs35198002	0.00767382	0.125117	spearman correlation
BMI age 2	rs72877832	0.000410464	0.147506	spearman correlation	BMI category age 6	rs35545161	0.0234517	-0.106457	spearman correlation
BMI age 2	rs72877833	0.000250666	0.152801	spearman correlation	BMI category age 6	rs35598923	0.00937273	-0.121953	spearman correlation
BMI age 2	rs72882105	0.00430476	0.119413	spearman correlation	BMI category age 6	rs36045711	0.00704929	0.12644	spearman correlation
BMI age 2	rs72882108	0.00430476	0.119413	spearman correlation	BMI category age 6	rs368791335	0.00459796	0.132926	spearman correlation
BMI age 2	rs72882789	0.00241437	0.12684	spearman correlation	BMI category age 6	rs378346	0.0209421	0.108467	spearman correlation
BMI age 2	rs72884777	0.000178873	0.156327	spearman correlation	BMI category age 6	rs3887229	0.0385398	0.0972514	spearman correlation
BMI age 2	rs73100098	0.017893	-0.0991504	spearman correlation	BMI category age 6	rs3915074	0.0231989	0.106651	spearman correlation
BMI age 2	rs73100273	0.0152021	-0.101638	spearman correlation	BMI category age 6	rs4117970	0.046206	0.0937158	spearman correlation
BMI age 2	rs73102209	0.0183986	-0.0987201	spearman correlation	BMI category age 6	rs41495354	0.0159856	0.113145	spearman correlation
BMI age 2	rs73102212	0.0183986	-0.0987201	spearman correlation	BMI category age 6	rs424675	0.0209421	0.108467	spearman correlation
BMI age 2	rs73102220	0.0145069	-0.102343	spearman correlation	BMI category age 6	rs4402933	0.0133666	0.116159	spearman correlation
BMI age 2	rs73112334	0.0197945	-0.0975834	spearman correlation	BMI category age 6	rs4425247	0.0133666	0.116159	spearman correlation
BMI age 2	rs7372733	0.0141291	-0.102739	spearman correlation	BMI category age 6	rs4533645	0.00892094	0.122741	spearman correlation
BMI age 2	rs73831590	8.81633e-05	0.163487	spearman correlation	BMI category age 6	rs4605537	0.0133666	0.116159	spearman correlation
BMI age 2	rs73832550	0.0451549	0.0839413	spearman correlation	BMI category age 6	rs4688350	0.00892094	0.122741	spearman correlation
BMI age 2	rs73836724	0.00352898	0.12201	spearman correlation	BMI category age 6	rs4688351	0.00892094	0.122741	spearman correlation
BMI age 2	rs73839564	0.000140013	0.158841	spearman correlation	BMI category age 6	rs4688352	0.00631238	0.128143	spearman correlation
BMI age 2	rs73839586	0.000244314	0.153071	spearman correlation	BMI category age 6	rs4688354	0.0133666	0.116159	spearman correlation
BMI age 2	rs73839587	0.000244314	0.153071	spearman correlation	BMI category age 6	rs4688355	0.0133666	0.116159	spearman correlation
BMI age 2	rs73839596	0.0110387	0.106382	spearman correlation	BMI category age 6	rs4688358	0.0263187	0.104377	spearman correlation
BMI age 2	rs73839928	0.0275455	0.0923083	spearman correlation	BMI category age 6	rs4688359	0.0263187	0.104377	spearman correlation
BMI age 2	rs73839930	0.0351976	0.0882355	spearman correlation	BMI category age 6	rs4688361	0.0153621	0.113821	spearman correlation
BMI age 2	rs73840546	0.0151885	0.101651	spearman correlation	BMI category age 6	rs56027740	0.0215633	-0.107951	spearman correlation
BMI age 2	rs74476096	0.00139681	0.13353	spearman correlation	BMI category age 6	rs56260470	0.00677486	0.127055	spearman correlation
BMI age 2	rs74696695	0.00104706	-0.136936	spearman correlation	BMI category age 6	rs570022738	0.0174344	0.11166	spearman correlation
BMI age 2	rs74752106	0.0274354	0.0923737	spearman correlation	BMI category age 6	rs57909679	0.0229417	0.10685	spearman correlation
BMI age 2	rs750793	0.049813	0.0822023	spearman correlation	BMI category age 6	rs58235068	0.0316836	0.100961	spearman correlation
BMI age 2	rs75306382	0.0261263	-0.0931687	spearman correlation	BMI category age 6	rs58675171	0.0316836	0.100961	spearman correlation
BMI age 2	rs76039768	0.00406499	0.120167	spearman correlation	BMI category age 6	rs58847767	0.00677486	0.127055	spearman correlation
BMI age 2	rs7611232	0.0403232	-0.0859125	spearman correlation	BMI category age 6	rs59971851	0.00677486	0.127055	spearman correlation
BMI age 2	rs7615233	0.0106466	0.106907	spearman correlation	BMI category age 6	rs60434311	0.0204559	0.10888	spearman correlation
BMI age 2	rs7616124	0.0327654	0.0894401	spearman correlation	BMI category age 6	rs62268425	0.0137656	0.115668	spearman correlation
BMI age 2	rs7616359	0.0247721	0.0940281	spearman correlation	BMI category age 6	rs6445194	0.0178004	-0.111302	spearman correlation
BMI age 2	rs7616522	0.00983138	0.108056	spearman correlation	BMI category age 6	rs67130748	0.0137656	0.115668	spearman correlation
BMI age 2	rs7617530	0.0086169	-0.109936	spearman correlation	BMI category age 6	rs6767126	0.00178378	0.146394	spearman correlation
BMI age 2	rs7626576	0.0156091	-0.101238	spearman correlation	BMI category age 6	rs6774890	0.00677486	0.127055	spearman correlation
BMI age 2	rs7626688	0.0144621	-0.102389	spearman correlation	BMI category age 6	rs6775598	0.0307494	0.101518	spearman correlation
BMI age 2	rs76363204	0.00569771	0.115665	spearman correlation	BMI category age 6	rs6777650	0.041261	0.0959335	spearman correlation
BMI age 2	rs7636422	0.0199873	0.0974319	spearman correlation	BMI category age 6	rs6787292	0.00892094	0.122741	spearman correlation
BMI age 2	rs7638707	0.0195968	-0.09774	spearman correlation	BMI category age 6	rs6787313	0.00892094	0.122741	spearman correlation
BMI age 2	rs7640460	0.0168312	0.10009	spearman correlation	BMI category age 6	rs6787595	0.00892094	0.122741	spearman correlation
BMI age 2	rs7641023	0.0002628	0.1523	spearman correlation	BMI category age 6	rs6793486	0.0155448	0.11362	spearman correlation
BMI age 2	rs7649286	0.0438164	-0.0844689	spearman correlation	BMI category age 6	rs6794439	0.0441294	0.0946216	spearman correlation
BMI age 2	rs7650052	0.0199873	0.0974319	spearman correlation	BMI category age 6	rs6797329	0.0441294	0.0946216	spearman correlation
BMI age 2	rs7650150	0.0199873	0.0974319	spearman correlation	BMI category age 6	rs71296711	0.0148978	0.11434	spearman correlation
BMI age 2	rs7650309	0.0207343	-0.0968568	spearman correlation	BMI category age 6	rs72882789	0.0236636	0.106296	spearman correlation
BMI age 2	rs76624557	0.00139681	0.13353	spearman correlation	BMI category age 6	rs73110385	0.0421332	0.0955266	spearman correlation
BMI age 2	rs76724077	0.0145652	-0.102283	spearman correlation	BMI category age 6	rs73112334	0.0291012	-0.102538	spearman correlation
BMI age 2	rs76988872	0.00639408	0.114093	spearman correlation	BMI category age 6	rs73832562	0.00819458	0.124086	spearman correlation
BMI age 2	rs77643255	0.00830143	-0.110463	spearman correlation	BMI category age 6	rs73839213	0.00677486	0.127055	spearman correlation
BMI age 2	rs78902852	0.0182293	0.0988631	spearman correlation	BMI category age 6	rs73839214	0.00677486	0.127055	spearman correlation
BMI age 2	rs78917192	0.0291336	0.0913896	spearman correlation	BMI category age 6	rs73839215	0.00677486	0.127055	spearman correlation
BMI age 2	rs79262939	0.0310816	0.0903196	spearman correlation	BMI category age 6	rs73839561	0.0131467	0.116435	spearman correlation
BMI age 2	rs79747889	0.020378	0.0971288	spearman correlation	BMI category age 6	rs73839564	0.0481749	0.0928881	spearman correlation
BMI age 2	rs80223434	0.0038772	0.120786	spearman correlation	BMI category age 6	rs73840546	0.0361982	0.0984501	spearman correlation
BMI age 2	rs809097	0.00241329	0.126845	spearman correlation	BMI category age 6	rs7432943	0.0133666	0.116159	spearman correlation
BMI age 2	rs810616	0.00251578	0.126324	spearman correlation	BMI category age 6	rs74579058	0.0223796	0.107292	spearman correlation
BMI age 2	rs936823	0.0215028	0.0962836	spearman correlation	BMI category age 6	rs74627412	0.0263187	0.104377	spearman correlation
BMI age 2	rs9811056	0.0267201	0.0928039	spearman correlation	BMI category age 6	rs74649850	0.0385398	0.0972514	spearman correlation
BMI age 2	rs9816210	0.011327	0.106006	spearman correlation	BMI category age 6	rs74696695	0.0480746	-0.0929296	spearman correlation
BMI age 2	rs9816911	0.000132619	0.159392	spearman correlation	BMI category age 6	rs75130326	0.0385398	0.0972514	spearman correlation
BMI age 2	rs9817183	0.00417508	0.119816	spearman correlation	BMI category age 6	rs75207763	0.0385398	0.0972514	spearman correlation
BMI age 2	rs9819258	0.0466289	0.0833754	spearman correlation	BMI category age 6	rs75883200	0.00997983	0.120945	spearman correlation
BMI age 2	rs9819455	0.0204222	0.0970949	spearman correlation	BMI category age 6	rs7611232	0.019126	-0.110056	spearman correlation
BMI age 2	rs9820046	0.00419125	0.119765	spearman correlation	BMI category age 6	rs7626576	0.00885517	-0.122859	spearman correlation
BMI age 2	rs9823902	0.0328084	0.0894182	spearman correlation	BMI category age 6	rs7626688	0.00755082	-0.12537	spearman correlation
BMI age 2	rs9831022	0.00882639	0.109596	spearman correlation	BMI category age 6	rs7638707	0.0130946	-0.116501	spearman correlation
BMI age 2	rs9841468	0.0328084	0.0894182	spearman correlation	BMI category age 6	rs7642109	0.014236	-0.115105	spearman correlation
BMI age 2	rs9841531	0.000305582	0.150694	spearman correlation	BMI category age 6	rs7643983	0.0112093	-0.119061	spearman correlation
BMI age 2	rs9845743	0.00206199	0.1288	spearman correlation	BMI category age 6	rs7644525	0.0441641	0.0946061	spearman correlation
BMI age 2	rs9853482	0.037863	0.0869941	spearman correlation	BMI category age 6	rs7645096	0.0236776	-0.106286	spearman correlation
BMI age 2	rs9856092	0.00804975	-0.110896	spearman correlation	BMI category age 6	rs7646887	0.00677486	0.127055	spearman correlation
BMI age 2	rs9865813	0.0186653	0.0984972	spearman correlation	BMI category age 6	rs76495385	0.0196327	0.1096	spearman correlation
BMI age 2	rs9879191	0.0332725	0.0891828	spearman correlation	BMI category age 6	rs7650309	0.0316675	-0.10097	spearman correlation
BMI age 2	rs9879362	0.00745247	0.111975	spearman correlation	BMI category age 6	rs76724077	0.0220385	-0.107565	spearman correlation
BMI age 2	rs9879848	0.0455131	0.0838024	spearman correlation	BMI category age 6	rs77011490	0.0236604	0.106299	spearman correlation
BMI age 2	rs9880771	0.0411311	0.0855695	spearman correlation	BMI category age 6	rs78484767	0.0385398	0.0972514	spearman correlation
BMI age 2	rs991783	0.0137192	0.103179	spearman correlation	BMI category age 6	rs9311781	0.0441294	0.0946216	spearman correlation
BMI age 2	rs993000	0.0272719	0.0924711	spearman correlation	BMI category age 6	rs9799246	0.0165854	0.112516	spearman correlation
BMI age 2	rs994928	0.0110917	0.106312	spearman correlation	BMI category age 6	rs9819370	0.0326202	-0.100416	spearman correlation
BMI age 2	rs9968157	0.000303915	0.150753	spearman correlation	BMI category age 6	rs9820935	0.0312759	0.101202	spearman correlation
BMI age 3	3:60271140	0.0378906	-0.087521	spearman correlation	BMI category age 6	rs9821406	0.0263454	0.104359	spearman correlation
BMI age 3	3:60717960	0.0320705	0.090355	spearman correlation	BMI category age 6	rs9823201	0.0190768	0.110101	spearman correlation
BMI age 3	3:60723910	0.00808762	0.111516	spearman correlation	BMI category age 6	rs9825823	0.00741273	-0.125658	spearman correlation
BMI age 3	3:60806658	0.0389694	-0.087037	spearman correlation	BMI category age 6	rs9830935	0.0190992	0.110081	spearman correlation
BMI age 3	3:61061861	0.038237	0.0873644	spearman correlation	BMI category age 6	rs9832387	0.0100189	0.120882	spearman correlation
BMI age 3	3:61068893	0.00759529	0.112401	spearman correlation	BMI category age 6	rs9832404	0.00766311	0.125139	spearman correlation
BMI age 3	3:61070454	0.0136841	0.103856	spearman correlation	BMI category age 6	rs9833913	0.0196327	0.1096	spearman correlation
BMI age 3	3:61070612	0.0136841	0.103856	spearman correlation	BMI category age 6	rs9839700	0.0112448	0.11901	spearman correlation
BMI age 3	3:61074229	0.00458775	0.119304	spearman correlation	BMI category age 6	rs9839793	0.00892094	0.122741	spearman correlation
BMI age 3	3:61101006	0.0461602	0.084072	spearman correlation	BMI category age 6	rs9843007	0.019706	0.109535	spearman correlation
BMI age 3	3:61102286	0.0259988	0.0938259	spearman correlation	BMI category age 6	rs9844774	0.00892094	0.122741	spearman correlation
BMI age 3	3:61102292	0.0259988	0.0938259	spearman correlation	BMI category age 6	rs9845743	0.00222739	0.143336	spearman correlation
BMI age 3	3:61102722	0.0268859	0.0932779	spearman correlation	BMI category age 6	rs9845837	0.0149125	-0.114323	spearman correlation
BMI age 3	3:61103609	0.0237168	0.0953134	spearman correlation	BMI category age 6	rs9846073	0.00767382	0.125117	spearman correlation
BMI age 3	3:61103897	0.0237168	0.0953134	spearman correlation	BMI category age 6	rs9848948	0.0291599	0.1025	spearman correlation
BMI age 3	3:61104081	0.0237168	0.0953134	spearman correlation	BMI category age 6	rs9850114	0.0133666	0.116159	spearman correlation
BMI age 3	3:61106887	0.0237168	0.0953134	spearman correlation	BMI category age 6	rs9856189	0.0148978	0.11434	spearman correlation
BMI age 3	3:61107067	0.0237168	0.0953134	spearman correlation	BMI category age 6	rs9856859	0.00892094	0.122741	spearman correlation
BMI age 3	3:61109362	0.0245351	0.0947663	spearman correlation	BMI category age 6	rs9860681	0.00892094	0.122741	spearman correlation
BMI age 3	3:61113089	0.00932384	0.109488	spearman correlation	BMI category age 6	rs9861525	0.037274	-0.0978915	spearman correlation
BMI age 3	3:61115893	0.0155324	0.10194	spearman correlation	BMI category age 6	rs9866819	0.0329795	0.10021	spearman correlation
BMI age 3	3:61116258	0.0386531	0.0871777	spearman correlation	BMI category age 6	rs9868708	0.0263187	0.104377	spearman correlation
BMI age 3	3:61119923	0.0107912	0.107372	spearman correlation	BMI category age 6	rs9868863	0.023733	0.106244	spearman correlation
BMI age 3	3:61121018	0.0427694	-0.0854176	spearman correlation	BMI category age 6	rs9875827	0.0148978	0.11434	spearman correlation
BMI age 3	3:61123177	0.0489753	-0.0830165	spearman correlation	BMI category age 6	rs9879362	0.0117255	0.118325	spearman correlation
BMI age 3	3:61132698	0.0466109	0.0838994	spearman correlation	BMI category age 6	rs9881665	0.0414411	0.0958489	spearman correlation
BMI age 3	3:61184018	0.00817477	0.111364	spearman correlation	BMI category age 6	rs9882800	0.00862069	0.123285	spearman correlation
BMI age 3	3:61188714	0.0277547	-0.0927561	spearman correlation	BMI category age 7	3:59774914	0.0278047	0.108662	spearman correlation
BMI age 3	3:61201613	0.0233683	-0.0955514	spearman correlation	BMI category age 7	3:60113545	0.0432972	0.099857	spearman correlation
BMI age 3	3:61213993	0.0043262	-0.120086	spearman correlation	BMI category age 7	3:60134996	0.0367675	0.103175	spearman correlation
BMI age 3	3:61219865	0.00520686	-0.117603	spearman correlation	BMI category age 7	3:60140831	0.0343022	0.104559	spearman correlation
BMI age 3	3:61225463	0.0108401	-0.107306	spearman correlation	BMI category age 7	3:60141414	0.0458386	0.0986792	spearman correlation
BMI age 3	3:61225849	0.0108401	-0.107306	spearman correlation	BMI category age 7	3:60246190	0.0259718	-0.109968	spearman correlation
BMI age 3	3:61226878	0.0462311	-0.0840447	spearman correlation	BMI category age 7	3:60364978	0.0215004	-0.113523	spearman correlation
BMI age 3	3:61227000	0.0462311	-0.0840447	spearman correlation	BMI category age 7	3:60839058	0.0387403	0.102123	spearman correlation
BMI age 3	3:61227198	0.0462311	-0.0840447	spearman correlation	BMI category age 7	3:60840113	0.0387403	0.102123	spearman correlation
BMI age 3	3:61227968	0.0418969	-0.0857783	spearman correlation	BMI category age 7	3:60842730	0.0387403	0.102123	spearman correlation
BMI age 3	3:61228397	0.0106529	-0.10756	spearman correlation	BMI category age 7	3:60843320	0.0387403	0.102123	spearman correlation
BMI age 3	3:61230626	0.0432429	-0.0852244	spearman correlation	BMI category age 7	3:60844642	0.0387403	0.102123	spearman correlation
BMI age 3	3:61232696	0.0172784	-0.100306	spearman correlation	BMI category age 7	3:61213993	0.029772	-0.10734	spearman correlation
BMI age 3	3:61233092	0.034784	-0.0889836	spearman correlation	BMI category age 7	3:61219865	0.0177347	-0.117055	spearman correlation
BMI age 3	3:61236462	0.0153858	-0.102084	spearman correlation	BMI category age 7	rs11344435	0.00613211	0.135141	spearman correlation
BMI age 3	rs10510864	0.0245962	0.0947261	spearman correlation	BMI category age 7	rs11705999	0.0182083	0.116577	spearman correlation
BMI age 3	rs10530745	0.00241305	0.12763	spearman correlation	BMI category age 7	rs11715925	0.0290223	-0.107834	spearman correlation
BMI age 3	rs10866040	0.00538927	-0.117137	spearman correlation	BMI category age 7	rs11717136	0.00585495	0.135882	spearman correlation
BMI age 3	rs10866044	0.00326524	0.123772	spearman correlation	BMI category age 7	rs11918956	0.028516	0.108175	spearman correlation
BMI age 3	rs10866045	0.0090122	0.109976	spearman correlation	BMI category age 7	rs11925380	0.0441919	0.0994359	spearman correlation
BMI age 3	rs11130765	0.00526864	0.117444	spearman correlation	BMI category age 7	rs11925426	0.0441919	0.0994359	spearman correlation
BMI age 3	rs11130785	0.0385827	-0.0872092	spearman correlation	BMI category age 7	rs12106838	0.0174099	0.11739	spearman correlation
BMI age 3	rs11130818	0.0240937	0.0950595	spearman correlation	BMI category age 7	rs12633701	0.00817782	0.130449	spearman correlation
BMI age 3	rs11130819	0.00366474	0.122271	spearman correlation	BMI category age 7	rs12636523	0.00817782	0.130449	spearman correlation
BMI age 3	rs11130820	0.00722605	0.1131	spearman correlation	BMI category age 7	rs13060801	0.00351083	0.143851	spearman correlation
BMI age 3	rs11130821	0.00241305	0.12763	spearman correlation	BMI category age 7	rs147622327	0.0337635	0.104873	spearman correlation
BMI age 3	rs11130822	0.00241305	0.12763	spearman correlation	BMI category age 7	rs1579912	0.0361248	0.103528	spearman correlation
BMI age 3	rs11130825	0.0192733	0.0986065	spearman correlation	BMI category age 7	rs17061792	0.023037	0.112234	spearman correlation
BMI age 3	rs11130826	0.00393874	0.121326	spearman correlation	BMI category age 7	rs17063018	0.0317381	-0.106091	spearman correlation
BMI age 3	rs11130827	0.00134152	0.134839	spearman correlation	BMI category age 7	rs17064433	0.0441919	0.0994359	spearman correlation
BMI age 3	rs1125285	0.00375765	0.121944	spearman correlation	BMI category age 7	rs2003794	0.0483454	0.0975698	spearman correlation
BMI age 3	rs112604501	0.00193302	0.130395	spearman correlation	BMI category age 7	rs2156975	0.0376311	-0.102709	spearman correlation
BMI age 3	rs11359451	0.00254247	0.126971	spearman correlation	BMI category age 7	rs2166814	0.040767	0.101089	spearman correlation
BMI age 3	rs11369408	0.0249573	-0.0944902	spearman correlation	BMI category age 7	rs2205349	0.0467662	0.0982629	spearman correlation
BMI age 3	rs113800249	0.0024692	0.12734	spearman correlation	BMI category age 7	rs2205350	0.0467662	0.0982629	spearman correlation
BMI age 3	rs11392485	0.0428403	0.0853885	spearman correlation	BMI category age 7	rs2205351	0.0467662	0.0982629	spearman correlation
BMI age 3	rs116402111	0.0250195	-0.0944498	spearman correlation	BMI category age 7	rs2594145	0.0467662	0.0982629	spearman correlation
BMI age 3	rs11707813	3.86298e-05	0.17253	spearman correlation	BMI category age 7	rs2594146	0.0467662	0.0982629	spearman correlation
BMI age 3	rs11709918	0.0456395	-0.0842731	spearman correlation	BMI category age 7	rs2594147	0.0467662	0.0982629	spearman correlation
BMI age 3	rs11711938	0.0198195	0.0981681	spearman correlation	BMI category age 7	rs2594148	0.0467662	0.0982629	spearman correlation
BMI age 3	rs11715778	0.0255921	-0.0940825	spearman correlation	BMI category age 7	rs2594150	0.0467662	0.0982629	spearman correlation
BMI age 3	rs11715779	0.0255921	-0.0940825	spearman correlation	BMI category age 7	rs2736741	0.0467662	0.0982629	spearman correlation
BMI age 3	rs11716189	0.0262689	0.0936573	spearman correlation	BMI category age 7	rs2736742	0.0467662	0.0982629	spearman correlation
BMI age 3	rs11716669	0.0229907	-0.0958128	spearman correlation	BMI category age 7	rs2736743	0.0467662	0.0982629	spearman correlation
BMI age 3	rs11720254	0.00874824	0.110401	spearman correlation	BMI category age 7	rs2736745	0.0493482	0.0971395	spearman correlation
BMI age 3	rs11720347	0.0261373	0.0937393	spearman correlation	BMI category age 7	rs2856023	0.0286726	0.108069	spearman correlation
BMI age 3	rs11918956	0.0294757	0.0917626	spearman correlation	BMI category age 7	rs34687143	0.0155277	0.119444	spearman correlation
BMI age 3	rs11923137	0.0390407	-0.0870054	spearman correlation	BMI category age 7	rs34723569	0.0025739	0.148503	spearman correlation
BMI age 3	rs12361186	0.00122435	0.13593	spearman correlation	BMI category age 7	rs35545161	0.00292649	-0.146595	spearman correlation
BMI age 3	rs12487887	0.0233024	0.0955968	spearman correlation	BMI category age 7	rs3887229	0.00817782	0.130449	spearman correlation
BMI age 3	rs12487914	0.0026816	0.126295	spearman correlation	BMI category age 7	rs41495354	0.0244866	0.111085	spearman correlation
BMI age 3	rs12488010	0.0129933	0.104631	spearman correlation	BMI category age 7	rs424675	0.0361248	0.103528	spearman correlation
BMI age 3	rs12489480	0.00193302	0.130395	spearman correlation	BMI category age 7	rs4289309	0.00676775	0.13355	spearman correlation
BMI age 3	rs12490488	0.00317836	0.12412	spearman correlation	BMI category age 7	rs4465902	0.00676775	0.13355	spearman correlation
BMI age 3	rs12491168	0.00122435	0.13593	spearman correlation	BMI category age 7	rs4465903	0.00676775	0.13355	spearman correlation
BMI age 3	rs12491230	0.00532846	0.117291	spearman correlation	BMI category age 7	rs4542973	0.00676775	0.13355	spearman correlation
BMI age 3	rs12491421	0.00148686	0.133601	spearman correlation	BMI category age 7	rs4622857	0.00676775	0.13355	spearman correlation
BMI age 3	rs12492105	0.00431297	0.120126	spearman correlation	BMI category age 7	rs4688293	0.0386992	0.102145	spearman correlation
BMI age 3	rs12492551	0.00393874	0.121326	spearman correlation	BMI category age 7	rs542461374	0.00443236	0.140268	spearman correlation
BMI age 3	rs12492742	0.000131754	0.160438	spearman correlation	BMI category age 7	rs55659703	0.0440336	0.0995099	spearman correlation
BMI age 3	rs12494251	0.00532846	0.117291	spearman correlation	BMI category age 7	rs56260470	0.0441919	0.0994359	spearman correlation
BMI age 3	rs12494269	0.0305135	0.0911874	spearman correlation	BMI category age 7	rs57909679	4.27129e-05	0.200657	spearman correlation
BMI age 3	rs12494967	0.0238218	0.0952423	spearman correlation	BMI category age 7	rs58847767	0.0441919	0.0994359	spearman correlation
BMI age 3	rs12496007	0.00330585	0.123612	spearman correlation	BMI category age 7	rs59020178	0.000324383	0.176685	spearman correlation
BMI age 3	rs12630519	0.042411	-0.085565	spearman correlation	BMI category age 7	rs59971851	0.0441919	0.0994359	spearman correlation
BMI age 3	rs12632475	0.0251114	0.0943904	spearman correlation	BMI category age 7	rs60506419	0.000324383	0.176685	spearman correlation
BMI age 3	rs12633756	0.0179738	-0.0996947	spearman correlation	BMI category age 7	rs62238403	0.00956984	-0.127825	spearman correlation
BMI age 3	rs13068446	0.0446757	-0.0846505	spearman correlation	BMI category age 7	rs6767126	0.00752481	0.13182	spearman correlation
BMI age 3	rs13079703	0.0174997	-0.100109	spearman correlation	BMI category age 7	rs6774890	0.0441919	0.0994359	spearman correlation
BMI age 3	rs13086117	0.0475992	-0.0835259	spearman correlation	BMI category age 7	rs6784116	0.0315056	-0.106236	spearman correlation
BMI age 3	rs13095141	0.0016622	0.132247	spearman correlation	BMI category age 7	rs6791776	0.025858	-0.110051	spearman correlation
BMI age 3	rs13322666	0.00233768	0.128029	spearman correlation	BMI category age 7	rs67928408	0.0440881	-0.0994844	spearman correlation
BMI age 3	rs13323559	0.00248643	0.127252	spearman correlation	BMI category age 7	rs72037548	0.00334641	0.144579	spearman correlation
BMI age 3	rs137938145	0.00158771	0.132805	spearman correlation	BMI category age 7	rs72882746	0.00534121	0.137343	spearman correlation
BMI age 3	rs139313721	0.00467963	0.119039	spearman correlation	BMI category age 7	rs72882775	0.0235091	0.111854	spearman correlation
BMI age 3	rs139751392	0.0282285	0.0924774	spearman correlation	BMI category age 7	rs73100273	0.0241355	-0.111358	spearman correlation
BMI age 3	rs139944506	0.0199495	0.0980653	spearman correlation	BMI category age 7	rs73832562	0.0362986	0.103432	spearman correlation
BMI age 3	rs140032332	0.000739987	0.141806	spearman correlation	BMI category age 7	rs73836083	0.000113616	0.189457	spearman correlation
BMI age 3	rs1403968	0.00136869	0.134598	spearman correlation	BMI category age 7	rs73836084	0.000113616	0.189457	spearman correlation
BMI age 3	rs141954845	0.00330585	0.123612	spearman correlation	BMI category age 7	rs73839213	0.0335169	0.105018	spearman correlation
BMI age 3	rs142551303	0.00254247	0.126971	spearman correlation	BMI category age 7	rs73839214	0.0441919	0.0994359	spearman correlation
BMI age 3	rs142994435	0.0282285	0.0924774	spearman correlation	BMI category age 7	rs73839215	0.0441919	0.0994359	spearman correlation
BMI age 3	rs143080419	0.0447518	0.0846204	spearman correlation	BMI category age 7	rs74278845	0.00335229	0.144552	spearman correlation
BMI age 3	rs1447923	0.0168796	-0.100666	spearman correlation	BMI category age 7	rs74579058	0.00436332	0.140512	spearman correlation
BMI age 3	rs146317771	0.003315	0.123576	spearman correlation	BMI category age 7	rs74622387	0.000324383	0.176685	spearman correlation
BMI age 3	rs1470035	0.000574308	0.144682	spearman correlation	BMI category age 7	rs74649850	0.0150092	0.120047	spearman correlation
BMI age 3	rs147029808	0.00443999	0.11974	spearman correlation	BMI category age 7	rs74872194	0.0386908	0.102149	spearman correlation
BMI age 3	rs147622327	0.000609014	0.144021	spearman correlation	BMI category age 7	rs75130326	0.00817782	0.130449	spearman correlation
BMI age 3	rs148332642	0.0282285	0.0924774	spearman correlation	BMI category age 7	rs75207763	0.0150092	0.120047	spearman correlation
BMI age 3	rs148684263	0.00254247	0.126971	spearman correlation	BMI category age 7	rs76372042	0.00335229	0.144552	spearman correlation
BMI age 3	rs151262196	0.0214768	0.0968994	spearman correlation	BMI category age 7	rs7638707	0.0439066	-0.0995694	spearman correlation
BMI age 3	rs1524017	0.0366018	0.0881149	spearman correlation	BMI category age 7	rs7646887	0.0441919	0.0994359	spearman correlation
BMI age 3	rs1524018	0.0245962	0.0947261	spearman correlation	BMI category age 7	rs76770164	0.00225513	-0.150446	spearman correlation
BMI age 3	rs1554599	0.00254247	0.126971	spearman correlation	BMI category age 7	rs77011490	0.0037957	0.142661	spearman correlation
BMI age 3	rs1579912	0.0120198	0.105788	spearman correlation	BMI category age 7	rs77127316	0.00284494	-0.147017	spearman correlation
BMI age 3	rs1584337	0.0363385	-0.0882385	spearman correlation	BMI category age 7	rs77459161	0.0082596	0.130284	spearman correlation
BMI age 3	rs17031605	0.0330463	0.0898508	spearman correlation	BMI category age 7	rs78484767	0.00817782	0.130449	spearman correlation
BMI age 3	rs17061792	0.0459524	0.084152	spearman correlation	BMI category age 7	rs79424112	0.00790793	0.131004	spearman correlation
BMI age 3	rs17062799	0.0293801	0.0918165	spearman correlation	BMI category age 7	rs79747889	0.0138513	0.121465	spearman correlation
BMI age 3	rs17064628	0.0145837	0.102897	spearman correlation	BMI category age 7	rs79775254	0.0386908	0.102149	spearman correlation
BMI age 3	rs17064630	0.00241305	0.12763	spearman correlation	BMI category age 7	rs9682234	0.000113616	0.189457	spearman correlation
BMI age 3	rs17064653	0.0447518	0.0846204	spearman correlation	BMI category age 7	rs9682902	0.000113616	0.189457	spearman correlation
BMI age 3	rs17064657	0.0242587	0.0949494	spearman correlation	BMI category age 7	rs9845743	0.00614742	0.135101	spearman correlation
BMI age 3	rs17064660	0.0485715	0.0831648	spearman correlation	BMI category age 7	rs9845837	0.0199392	-0.114916	spearman correlation
BMI age 3	rs17680697	0.0218119	0.0966532	spearman correlation	BMI category age 7	rs9879362	0.04709	0.0981192	spearman correlation
BMI age 3	rs17681785	0.00462978	-0.119182	spearman correlation	BMI category age 7	rs9881665	0.0386172	0.102188	spearman correlation
BMI age 3	rs1880218	0.0197623	0.0982135	spearman correlation	BMI category age 8	3:59771951	0.0180578	0.12254	spearman correlation
BMI age 3	rs1900669	0.0163547	-0.101151	spearman correlation	BMI category age 8	3:59774914	0.00539267	0.144003	spearman correlation
BMI age 3	rs1916800	0.00241305	0.12763	spearman correlation	BMI category age 8	3:59787901	0.004169	0.148225	spearman correlation
BMI age 3	rs1916801	0.00241305	0.12763	spearman correlation	BMI category age 8	3:59804258	0.016714	0.124006	spearman correlation
BMI age 3	rs193017108	0.0020211	0.129844	spearman correlation	BMI category age 8	3:59889845	0.00680473	0.140092	spearman correlation
BMI age 3	rs1980308	0.00254247	0.126971	spearman correlation	BMI category age 8	3:59889846	0.0076454	0.138097	spearman correlation
BMI age 3	rs1980309	0.00254247	0.126971	spearman correlation	BMI category age 8	3:59935243	0.0473595	0.102891	spearman correlation
BMI age 3	rs1980310	0.00254247	0.126971	spearman correlation	BMI category age 8	3:59937134	0.0147925	0.126293	spearman correlation
BMI age 3	rs1980311	0.00254247	0.126971	spearman correlation	BMI category age 8	3:59937401	0.0083784	0.136511	spearman correlation
BMI age 3	rs199497769	0.00658389	0.114394	spearman correlation	BMI category age 8	3:59937462	0.0083784	0.136511	spearman correlation
BMI age 3	rs199846247	0.00275928	0.125932	spearman correlation	BMI category age 8	3:59999323	0.00243833	0.1567	spearman correlation
BMI age 3	rs200444761	0.00338219	0.123316	spearman correlation	BMI category age 8	3:60016855	0.0379518	0.107653	spearman correlation
BMI age 3	rs200628954	0.00265033	0.126444	spearman correlation	BMI category age 8	3:60107521	0.0467357	-0.103181	spearman correlation
BMI age 3	rs201162508	0.00717912	0.113191	spearman correlation	BMI category age 8	3:60113545	0.00740501	0.138646	spearman correlation
BMI age 3	rs201504194	0.00310635	0.124415	spearman correlation	BMI category age 8	3:60116510	0.030584	0.112141	spearman correlation
BMI age 3	rs202040070	0.000590877	0.144362	spearman correlation	BMI category age 8	3:60134996	0.0350389	0.10933	spearman correlation
BMI age 3	rs202131628	0.00587913	0.115952	spearman correlation	BMI category age 8	3:60140831	0.0454555	0.103786	spearman correlation
BMI age 3	rs2156975	0.0454403	-0.0843505	spearman correlation	BMI category age 8	3:60351746	0.00830701	-0.13666	spearman correlation
BMI age 3	rs2450165	0.03621	-0.088299	spearman correlation	BMI category age 8	3:60354368	0.0086275	-0.136001	spearman correlation
BMI age 3	rs28444511	0.0446008	-0.0846801	spearman correlation	BMI category age 8	3:60355849	0.0086275	-0.136001	spearman correlation
BMI age 3	rs28735912	0.0223783	0.0962447	spearman correlation	BMI category age 8	3:60356829	0.00830701	-0.13666	spearman correlation
BMI age 3	rs2886260	0.0262327	0.0936799	spearman correlation	BMI category age 8	3:60357956	0.00830701	-0.13666	spearman correlation
BMI age 3	rs34335317	0.00170196	0.131959	spearman correlation	BMI category age 8	3:60360862	0.00538948	-0.144012	spearman correlation
BMI age 3	rs34453102	0.00529868	0.117367	spearman correlation	BMI category age 8	3:60364978	0.00115725	-0.167832	spearman correlation
BMI age 3	rs34515056	0.00170196	0.131959	spearman correlation	BMI category age 8	3:60561971	0.0461352	-0.103463	spearman correlation
BMI age 3	rs34673542	0.00145151	0.133891	spearman correlation	BMI category age 8	3:60570143	0.0493949	-0.101967	spearman correlation
BMI age 3	rs34706798	0.00170196	0.131959	spearman correlation	BMI category age 8	3:60585417	0.0397814	0.106654	spearman correlation
BMI age 3	rs34799084	0.0187915	-0.0990022	spearman correlation	BMI category age 8	3:60748133	0.0216548	-0.119038	spearman correlation
BMI age 3	rs34827609	0.0270346	-0.0931875	spearman correlation	BMI category age 8	3:60748842	0.035213	-0.109227	spearman correlation
BMI age 3	rs35100604	0.0267622	-0.0933533	spearman correlation	BMI category age 8	3:60750062	0.039615	-0.106743	spearman correlation
BMI age 3	rs35198002	0.00241305	0.12763	spearman correlation	BMI category age 8	3:60752004	0.0252574	-0.116005	spearman correlation
BMI age 3	rs35536483	0.00620817	0.115205	spearman correlation	BMI category age 8	3:60752218	0.0221285	-0.118615	spearman correlation
BMI age 3	rs35545161	0.0303738	-0.0912638	spearman correlation	BMI category age 8	3:60752393	0.0320298	-0.111193	spearman correlation
BMI age 3	rs35557543	0.000597698	0.144233	spearman correlation	BMI category age 8	3:60753366	0.0113448	-0.131147	spearman correlation
BMI age 3	rs35808939	0.00636594	-0.114859	spearman correlation	BMI category age 8	3:60754752	0.0113448	-0.131147	spearman correlation
BMI age 3	rs368791335	0.000477493	0.146744	spearman correlation	BMI category age 8	3:60757887	0.0181639	-0.122428	spearman correlation
BMI age 3	rs378346	0.028268	0.0924544	spearman correlation	BMI category age 8	3:60758793	0.00702744	-0.139543	spearman correlation
BMI age 3	rs3912493	0.0337175	-0.0895113	spearman correlation	BMI category age 8	3:60759272	0.00702744	-0.139543	spearman correlation
BMI age 3	rs3915074	0.0366018	0.0881149	spearman correlation	BMI category age 8	3:60764828	0.00190307	-0.16048	spearman correlation
BMI age 3	rs4117970	0.0458559	0.0841893	spearman correlation	BMI category age 8	3:60766875	0.0100089	-0.133386	spearman correlation
BMI age 3	rs424675	0.0120198	0.105788	spearman correlation	BMI category age 8	3:60780913	0.0242036	-0.116851	spearman correlation
BMI age 3	rs4402933	0.003315	0.123576	spearman correlation	BMI category age 8	3:60781444	0.00491962	-0.145521	spearman correlation
BMI age 3	rs4425247	0.003315	0.123576	spearman correlation	BMI category age 8	3:60781475	0.00478274	-0.145985	spearman correlation
BMI age 3	rs4533645	0.00254247	0.126971	spearman correlation	BMI category age 8	3:60781895	0.00478274	-0.145985	spearman correlation
BMI age 3	rs4605537	0.0045199	0.119503	spearman correlation	BMI category age 8	3:60781899	0.00478274	-0.145985	spearman correlation
BMI age 3	rs4679530	0.00436532	0.119966	spearman correlation	BMI category age 8	3:60782006	0.00478274	-0.145985	spearman correlation
BMI age 3	rs4679531	0.00425934	0.120292	spearman correlation	BMI category age 8	3:60782102	0.00478274	-0.145985	spearman correlation
BMI age 3	rs4688135	0.000751803	0.141625	spearman correlation	BMI category age 8	3:60782122	0.00478274	-0.145985	spearman correlation
BMI age 3	rs4688292	0.0223783	0.0962447	spearman correlation	BMI category age 8	3:60782218	0.00478274	-0.145985	spearman correlation
BMI age 3	rs4688324	0.0228226	0.0959303	spearman correlation	BMI category age 8	3:60782381	0.00478274	-0.145985	spearman correlation
BMI age 3	rs4688333	0.00548085	0.116908	spearman correlation	BMI category age 8	3:60782743	0.00478274	-0.145985	spearman correlation
BMI age 3	rs4688335	0.00117316	0.136437	spearman correlation	BMI category age 8	3:60784143	0.00478274	-0.145985	spearman correlation
BMI age 3	rs4688338	0.00812575	0.111449	spearman correlation	BMI category age 8	3:60784145	0.00478274	-0.145985	spearman correlation
BMI age 3	rs4688350	0.00254247	0.126971	spearman correlation	BMI category age 8	3:60784320	0.00478274	-0.145985	spearman correlation
BMI age 3	rs4688351	0.00406913	0.120896	spearman correlation	BMI category age 8	3:60784439	0.00783817	-0.137667	spearman correlation
BMI age 3	rs4688352	0.000812909	0.140727	spearman correlation	BMI category age 8	3:60784672	0.00515347	-0.144755	spearman correlation
BMI age 3	rs4688353	0.0146277	0.102851	spearman correlation	BMI category age 8	3:60784973	0.00576671	-0.142884	spearman correlation
BMI age 3	rs4688354	0.00849812	0.110814	spearman correlation	BMI category age 8	3:60785423	0.00576671	-0.142884	spearman correlation
BMI age 3	rs4688355	0.0030032	0.124849	spearman correlation	BMI category age 8	3:60787735	0.0278725	0.114028	spearman correlation
BMI age 3	rs4688358	0.00193302	0.130395	spearman correlation	BMI category age 8	3:60831012	0.0401671	0.106448	spearman correlation
BMI age 3	rs4688359	0.00193302	0.130395	spearman correlation	BMI category age 8	3:60839058	0.0019461	0.160142	spearman correlation
BMI age 3	rs4688361	0.00353681	0.122735	spearman correlation	BMI category age 8	3:60840113	0.0019461	0.160142	spearman correlation
BMI age 3	rs4974228	0.00478463	0.118742	spearman correlation	BMI category age 8	3:60842730	0.0019461	0.160142	spearman correlation
BMI age 3	rs55876167	0.0344689	-0.089138	spearman correlation	BMI category age 8	3:60843320	0.0019461	0.160142	spearman correlation
BMI age 3	rs57399901	0.0459269	0.0841618	spearman correlation	BMI category age 8	3:60844642	0.0019461	0.160142	spearman correlation
BMI age 3	rs58235068	0.0447518	0.0846204	spearman correlation	BMI category age 8	3:60845792	0.0411828	0.105915	spearman correlation
BMI age 3	rs58675171	0.0447518	0.0846204	spearman correlation	BMI category age 8	3:60846072	0.0244897	0.116618	spearman correlation
BMI age 3	rs59883301	0.0459269	0.0841618	spearman correlation	BMI category age 8	3:60938643	0.0473672	0.102887	spearman correlation
BMI age 3	rs59911261	0.0223783	0.0962447	spearman correlation	BMI category age 8	3:60938924	0.0369342	0.108226	spearman correlation
BMI age 3	rs60559507	0.00303229	0.124726	spearman correlation	BMI category age 8	3:61035834	0.0101651	0.133111	spearman correlation
BMI age 3	rs61440939	0.0251114	0.0943904	spearman correlation	BMI category age 8	3:61036243	0.00663886	0.140511	spearman correlation
BMI age 3	rs62268425	0.00549841	0.116865	spearman correlation	BMI category age 8	3:61038033	0.00767078	0.13804	spearman correlation
BMI age 3	rs62268809	0.0141564	0.103346	spearman correlation	BMI category age 8	3:61038309	0.00913286	0.135004	spearman correlation
BMI age 3	rs62268811	0.0421591	0.0856692	spearman correlation	BMI category age 8	3:61038319	0.00750682	0.138412	spearman correlation
BMI age 3	rs67130748	0.00549841	0.116865	spearman correlation	BMI category age 8	3:61070454	0.0146778	0.126438	spearman correlation
BMI age 3	rs6767126	0.000928388	0.139187	spearman correlation	BMI category age 8	3:61070612	0.0146778	0.126438	spearman correlation
BMI age 3	rs6775598	0.0171789	0.100395	spearman correlation	BMI category age 8	3:61074229	0.00754676	0.13832	spearman correlation
BMI age 3	rs6782022	0.0164927	-0.101022	spearman correlation	BMI category age 8	3:61080782	0.0209053	-0.119724	spearman correlation
BMI age 3	rs6782111	0.0167351	-0.100798	spearman correlation	BMI category age 8	3:61101006	0.0369507	0.108216	spearman correlation
BMI age 3	rs6787292	0.00223785	0.128575	spearman correlation	BMI category age 8	3:61121018	0.0108902	-0.131881	spearman correlation
BMI age 3	rs6787313	0.00223785	0.128575	spearman correlation	BMI category age 8	3:61122318	0.0325162	-0.110882	spearman correlation
BMI age 3	rs6787595	0.00223785	0.128575	spearman correlation	BMI category age 8	3:61123177	0.0396148	-0.106743	spearman correlation
BMI age 3	rs6804301	0.0361142	-0.0883443	spearman correlation	BMI category age 8	3:61188714	0.0391806	-0.106978	spearman correlation
BMI age 3	rs71296711	0.00393874	0.121326	spearman correlation	BMI category age 8	3:61213993	0.00832948	-0.136613	spearman correlation
BMI age 3	rs72882775	0.0358893	0.0884509	spearman correlation	BMI category age 8	3:61219865	0.00619685	-0.141676	spearman correlation
BMI age 3	rs72882789	0.0146975	0.102779	spearman correlation	BMI category age 8	3:61225463	0.0451562	-0.103929	spearman correlation
BMI age 3	rs73112334	0.0334092	-0.0896665	spearman correlation	BMI category age 8	3:61225849	0.0451562	-0.103929	spearman correlation
BMI age 3	rs735667	0.0196333	-0.0983164	spearman correlation	BMI category age 8	rs1005463	0.00694482	0.139744	spearman correlation
BMI age 3	rs741898	0.00282288	0.125642	spearman correlation	BMI category age 8	rs10510859	0.0116317	0.130696	spearman correlation
BMI age 3	rs7432943	0.003315	0.123576	spearman correlation	BMI category age 8	rs10561160	0.00262183	0.155578	spearman correlation
BMI age 3	rs74627412	0.00152914	0.133262	spearman correlation	BMI category age 8	rs11130815	0.0305212	-0.112183	spearman correlation
BMI age 3	rs74696695	0.0219447	-0.0965566	spearman correlation	BMI category age 8	rs112362796	0.0332197	0.110439	spearman correlation
BMI age 3	rs74872194	0.00193999	0.130351	spearman correlation	BMI category age 8	rs11344435	0.0197888	0.120786	spearman correlation
BMI age 3	rs75171330	0.00399356	0.121144	spearman correlation	BMI category age 8	rs116191320	0.00508319	0.144982	spearman correlation
BMI age 3	rs75306382	0.00211494	-0.12928	spearman correlation	BMI category age 8	rs11707031	0.00295956	-0.153687	spearman correlation
BMI age 3	rs75722062	0.0294168	-0.0917958	spearman correlation	BMI category age 8	rs11707595	0.00692615	-0.13979	spearman correlation
BMI age 3	rs75883200	0.0176838	0.0999469	spearman correlation	BMI category age 8	rs11710814	0.00242611	0.156777	spearman correlation
BMI age 3	rs76235232	0.0283148	0.0924271	spearman correlation	BMI category age 8	rs11711708	0.0223649	-0.118407	spearman correlation
BMI age 3	rs7636370	0.0428403	0.0853885	spearman correlation	BMI category age 8	rs11712505	0.038479	-0.107361	spearman correlation
BMI age 3	rs7636374	0.0401148	-0.0865353	spearman correlation	BMI category age 8	rs11715245	0.00692615	-0.13979	spearman correlation
BMI age 3	rs7640756	0.0109641	0.10714	spearman correlation	BMI category age 8	rs11715925	0.00713904	-0.139273	spearman correlation
BMI age 3	rs7641023	0.0364687	0.0881773	spearman correlation	BMI category age 8	rs11717136	0.0340379	0.109934	spearman correlation
BMI age 3	rs7642109	0.0150695	-0.1024	spearman correlation	BMI category age 8	rs11718220	0.00825727	-0.136765	spearman correlation
BMI age 3	rs7643983	0.0433297	-0.0851892	spearman correlation	BMI category age 8	rs11914648	0.0188779	0.121692	spearman correlation
BMI age 3	rs7644138	0.0462338	-0.0840437	spearman correlation	BMI category age 8	rs11918956	0.00760927	0.138178	spearman correlation
BMI age 3	rs76495385	0.00373388	0.122027	spearman correlation	BMI category age 8	rs11919041	0.0038202	0.149635	spearman correlation
BMI age 3	rs76724077	0.0262068	-0.093696	spearman correlation	BMI category age 8	rs11923137	0.0347012	0.109532	spearman correlation
BMI age 3	rs76744734	0.0221163	0.0964325	spearman correlation	BMI category age 8	rs11925380	0.00375006	0.149932	spearman correlation
BMI age 3	rs77245022	0.0322976	0.0902365	spearman correlation	BMI category age 8	rs11925426	0.00375006	0.149932	spearman correlation
BMI age 3	rs78047657	0.0238218	0.0952423	spearman correlation	BMI category age 8	rs12106838	0.0363935	0.108536	spearman correlation
BMI age 3	rs78564328	0.0245962	0.0947261	spearman correlation	BMI category age 8	rs12107509	0.00255958	0.15595	spearman correlation
BMI age 3	rs78942049	0.0274871	0.0929153	spearman correlation	BMI category age 8	rs12107512	0.00314574	0.152727	spearman correlation
BMI age 3	rs79262939	0.0343761	0.0891837	spearman correlation	BMI category age 8	rs12107530	0.00723763	0.139038	spearman correlation
BMI age 3	rs79522983	0.0238218	0.0952423	spearman correlation	BMI category age 8	rs12107532	0.00723763	0.139038	spearman correlation
BMI age 3	rs79747889	0.00160672	0.132661	spearman correlation	BMI category age 8	rs12107612	0.00274981	0.154836	spearman correlation
BMI age 3	rs79775254	0.00193999	0.130351	spearman correlation	BMI category age 8	rs12108196	0.00294081	0.153787	spearman correlation
BMI age 3	rs80056411	0.0380136	0.0874653	spearman correlation	BMI category age 8	rs12492524	0.00780347	-0.137744	spearman correlation
BMI age 3	rs9311799	0.00627081	0.115067	spearman correlation	BMI category age 8	rs12631370	0.0287676	-0.113389	spearman correlation
BMI age 3	rs9799246	0.00599398	0.115687	spearman correlation	BMI category age 8	rs12633258	0.0167484	-0.123967	spearman correlation
BMI age 3	rs9812794	0.00615826	0.115316	spearman correlation	BMI category age 8	rs12633701	0.00664229	0.140502	spearman correlation
BMI age 3	rs9819370	0.0351936	-0.0887845	spearman correlation	BMI category age 8	rs12636523	0.00664229	0.140502	spearman correlation
BMI age 3	rs9823201	0.00296838	0.124999	spearman correlation	BMI category age 8	rs13060801	0.00541372	0.143938	spearman correlation
BMI age 3	rs9823902	0.00850452	0.110803	spearman correlation	BMI category age 8	rs13079703	0.0279823	-0.113949	spearman correlation
BMI age 3	rs9825153	0.0358374	-0.0884756	spearman correlation	BMI category age 8	rs13088130	0.00895001	-0.135359	spearman correlation
BMI age 3	rs9827045	0.0143294	0.103163	spearman correlation	BMI category age 8	rs13095410	0.0265006	-0.115044	spearman correlation
BMI age 3	rs9829886	0.0109641	0.10714	spearman correlation	BMI category age 8	rs13095530	0.0302128	-0.112391	spearman correlation
BMI age 3	rs9832387	0.00300743	0.124831	spearman correlation	BMI category age 8	rs1439007	0.0174288	-0.123214	spearman correlation
BMI age 3	rs9832404	0.00209049	0.129425	spearman correlation	BMI category age 8	rs1447924	0.0134154	0.128098	spearman correlation
BMI age 3	rs9833913	0.00373388	0.122027	spearman correlation	BMI category age 8	rs146289045	0.0493912	0.101968	spearman correlation
BMI age 3	rs9839700	0.000722982	0.142072	spearman correlation	BMI category age 8	rs1530092	0.0164718	-0.124281	spearman correlation
BMI age 3	rs9839793	0.00254247	0.126971	spearman correlation	BMI category age 8	rs1579912	0.0148157	0.126264	spearman correlation
BMI age 3	rs9841468	0.00850452	0.110803	spearman correlation	BMI category age 8	rs17061316	0.0336978	0.110143	spearman correlation
BMI age 3	rs9843007	0.00174065	0.131684	spearman correlation	BMI category age 8	rs17061478	0.0151449	0.125855	spearman correlation
BMI age 3	rs9844774	0.00254247	0.126971	spearman correlation	BMI category age 8	rs17061792	0.010669	0.132249	spearman correlation
BMI age 3	rs9845837	0.0412119	-0.086066	spearman correlation	BMI category age 8	rs17062315	0.0095654	0.134189	spearman correlation
BMI age 3	rs9846073	0.00241305	0.12763	spearman correlation	BMI category age 8	rs17062321	0.00638828	0.141163	spearman correlation
BMI age 3	rs9848948	0.00152292	0.133311	spearman correlation	BMI category age 8	rs17062324	0.00603411	0.142124	spearman correlation
BMI age 3	rs9850114	0.0045199	0.119503	spearman correlation	BMI category age 8	rs17062361	0.0274479	0.114338	spearman correlation
BMI age 3	rs9856189	0.00487878	0.11848	spearman correlation	BMI category age 8	rs17062405	0.00509986	0.144928	spearman correlation
BMI age 3	rs9856559	0.00271822	0.126123	spearman correlation	BMI category age 8	rs17062609	0.0429392	0.105018	spearman correlation
BMI age 3	rs9856859	0.00254247	0.126971	spearman correlation	BMI category age 8	rs17063018	0.00882708	-0.135601	spearman correlation
BMI age 3	rs9858680	0.00521163	0.117591	spearman correlation	BMI category age 8	rs17064314	0.0315126	0.111528	spearman correlation
BMI age 3	rs9860681	0.00254247	0.126971	spearman correlation	BMI category age 8	rs17064376	0.0023967	0.156965	spearman correlation
BMI age 3	rs9867295	0.0284438	0.0923521	spearman correlation	BMI category age 8	rs17064379	0.00314574	0.152727	spearman correlation
BMI age 3	rs9868708	0.00152914	0.133262	spearman correlation	BMI category age 8	rs17064381	0.00314574	0.152727	spearman correlation
BMI age 3	rs9868863	0.00163503	0.132448	spearman correlation	BMI category age 8	rs17064433	0.00375006	0.149932	spearman correlation
BMI age 3	rs9871019	0.0421591	0.0856692	spearman correlation	BMI category age 8	rs17609699	0.0387694	-0.107201	spearman correlation
BMI age 3	rs9871498	0.0421591	0.0856692	spearman correlation	BMI category age 8	rs1868221	0.00863023	0.135995	spearman correlation
BMI age 3	rs9871638	0.000649879	0.143286	spearman correlation	BMI category age 8	rs1898752	0.0325268	-0.110875	spearman correlation
BMI age 3	rs9875504	0.00366474	0.122271	spearman correlation	BMI category age 8	rs1905866	0.00567458	-0.143154	spearman correlation
BMI age 3	rs9875827	0.00487878	0.11848	spearman correlation	BMI category age 8	rs2118812	0.0124641	0.129443	spearman correlation
BMI age 3	rs9876185	0.00673007	0.11409	spearman correlation	BMI category age 8	rs212060	0.00709247	-0.139385	spearman correlation
BMI age 3	rs9879191	0.00742656	0.112716	spearman correlation	BMI category age 8	rs2166814	0.00320042	0.152455	spearman correlation
BMI age 3	rs9879848	0.0101964	0.108197	spearman correlation	BMI category age 8	rs2205349	0.00320042	0.152455	spearman correlation
BMI age 3	rs9881340	0.00251595	0.127103	spearman correlation	BMI category age 8	rs2205350	0.00320042	0.152455	spearman correlation
BMI age 3	rs9882800	0.00248988	0.127235	spearman correlation	BMI category age 8	rs2205351	0.00320042	0.152455	spearman correlation
BMI age 3	rs9883296	0.00725245	0.113049	spearman correlation	BMI category age 8	rs2361339	0.00818958	0.136908	spearman correlation
BMI age 3	rs9917755	0.00627081	0.115067	spearman correlation	BMI category age 8	rs2594144	0.0158746	0.124975	spearman correlation
BMI age 3	rs9917837	0.00673007	0.11409	spearman correlation	BMI category age 8	rs2594145	0.00320042	0.152455	spearman correlation
BMI age 4	3:59744663	0.0229175	-0.100721	spearman correlation	BMI category age 8	rs2594146	0.00320042	0.152455	spearman correlation
BMI age 4	3:60010550	0.0024112	0.134081	spearman correlation	BMI category age 8	rs2594147	0.00320042	0.152455	spearman correlation
BMI age 4	3:60011243	0.00269474	0.132606	spearman correlation	BMI category age 8	rs2594148	0.00320042	0.152455	spearman correlation
BMI age 4	3:60092100	0.0306246	-0.0957462	spearman correlation	BMI category age 8	rs2594150	0.00320042	0.152455	spearman correlation
BMI age 4	3:60094274	0.0344762	-0.0936537	spearman correlation	BMI category age 8	rs2594157	0.00586124	0.142612	spearman correlation
BMI age 4	3:60101835	0.0139605	-0.108798	spearman correlation	BMI category age 8	rs2594161	0.041123	0.105946	spearman correlation
BMI age 4	3:60134996	0.0333262	0.0942566	spearman correlation	BMI category age 8	rs2687163	0.00447951	0.147057	spearman correlation
BMI age 4	3:60245947	0.00893326	-0.115671	spearman correlation	BMI category age 8	rs2687166	0.00384585	0.149527	spearman correlation
BMI age 4	3:60246190	0.0035689	-0.12881	spearman correlation	BMI category age 8	rs2734366	0.0359464	-0.108795	spearman correlation
BMI age 4	3:60252827	0.00493606	-0.124303	spearman correlation	BMI category age 8	rs2736741	0.00320042	0.152455	spearman correlation
BMI age 4	3:60252973	0.0181957	-0.104544	spearman correlation	BMI category age 8	rs2736742	0.00320042	0.152455	spearman correlation
BMI age 4	3:60255590	0.0156902	-0.10694	spearman correlation	BMI category age 8	rs2736743	0.00320042	0.152455	spearman correlation
BMI age 4	3:60261283	0.0139047	-0.108861	spearman correlation	BMI category age 8	rs2736745	0.00406177	0.148647	spearman correlation
BMI age 4	3:60262842	0.00791504	-0.117476	spearman correlation	BMI category age 8	rs2736825	0.00584532	0.142658	spearman correlation
BMI age 4	3:60263917	0.0125761	-0.110438	spearman correlation	BMI category age 8	rs2736827	0.00317907	0.152561	spearman correlation
BMI age 4	3:60265636	0.00793206	-0.117444	spearman correlation	BMI category age 8	rs2856023	0.0200796	0.120504	spearman correlation
BMI age 4	3:60266437	0.00793206	-0.117444	spearman correlation	BMI category age 8	rs28753768	0.0188779	0.121692	spearman correlation
BMI age 4	3:60266720	0.00607911	-0.121332	spearman correlation	BMI category age 8	rs34657304	0.00376539	0.149867	spearman correlation
BMI age 4	3:60271140	0.00403819	-0.127109	spearman correlation	BMI category age 8	rs34673526	0.0120949	-0.129989	spearman correlation
BMI age 4	3:60463474	0.0334164	0.0942087	spearman correlation	BMI category age 8	rs34687143	0.00896813	0.135323	spearman correlation
BMI age 4	3:60787735	0.00628354	0.120855	spearman correlation	BMI category age 8	rs34723569	0.00414156	0.148332	spearman correlation
BMI age 4	3:60948722	0.00558591	-0.122546	spearman correlation	BMI category age 8	rs34747779	0.0209053	-0.119724	spearman correlation
BMI age 4	3:60960164	0.0179782	-0.10474	spearman correlation	BMI category age 8	rs35313207	0.00667968	0.140407	spearman correlation
BMI age 4	3:61064432	0.0200087	0.102984	spearman correlation	BMI category age 8	rs35545161	0.00304576	-0.153236	spearman correlation
BMI age 4	3:61068893	0.029625	0.0963259	spearman correlation	BMI category age 8	rs3772499	0.0384817	-0.107359	spearman correlation
BMI age 4	3:61069814	0.0211045	0.1021	spearman correlation	BMI category age 8	rs3772500	0.029209	-0.113079	spearman correlation
BMI age 4	3:61074229	0.0417941	0.0901739	spearman correlation	BMI category age 8	rs3772502	0.0384817	-0.107359	spearman correlation
BMI age 4	3:61081193	0.0146557	0.108028	spearman correlation	BMI category age 8	rs378346	0.0148157	0.126264	spearman correlation
BMI age 4	3:61102286	0.0270864	0.0978775	spearman correlation	BMI category age 8	rs379394	0.00977579	0.133804	spearman correlation
BMI age 4	3:61102292	0.0270864	0.0978775	spearman correlation	BMI category age 8	rs3887229	0.00664229	0.140502	spearman correlation
BMI age 4	3:61102722	0.0270864	0.0978775	spearman correlation	BMI category age 8	rs41495354	0.00128011	0.166365	spearman correlation
BMI age 4	3:61103609	0.0305875	0.0957674	spearman correlation	BMI category age 8	rs424675	0.0148157	0.126264	spearman correlation
BMI age 4	3:61103897	0.0305875	0.0957674	spearman correlation	BMI category age 8	rs4289309	0.0124453	0.129471	spearman correlation
BMI age 4	3:61104081	0.0305875	0.0957674	spearman correlation	BMI category age 8	rs4465902	0.0124453	0.129471	spearman correlation
BMI age 4	3:61106887	0.0305875	0.0957674	spearman correlation	BMI category age 8	rs4465903	0.0124453	0.129471	spearman correlation
BMI age 4	3:61107067	0.0305875	0.0957674	spearman correlation	BMI category age 8	rs4542973	0.0124453	0.129471	spearman correlation
BMI age 4	3:61109362	0.0338098	0.0940009	spearman correlation	BMI category age 8	rs4622857	0.0124453	0.129471	spearman correlation
BMI age 4	3:61113089	0.0415252	0.0902922	spearman correlation	BMI category age 8	rs4688293	0.0339365	0.109996	spearman correlation
BMI age 4	3:61115893	0.0491656	0.087155	spearman correlation	BMI category age 8	rs542461374	0.00764254	0.138103	spearman correlation
BMI age 4	3:61116258	0.045568	0.088577	spearman correlation	BMI category age 8	rs544115216	0.0146984	0.126412	spearman correlation
BMI age 4	3:61119923	0.0227832	0.10082	spearman correlation	BMI category age 8	rs55659703	0.0183157	0.12227	spearman correlation
BMI age 4	rs1005463	0.0434832	0.0894448	spearman correlation	BMI category age 8	rs55881566	0.00747315	0.138489	spearman correlation
BMI age 4	rs10510864	0.0391751	0.0913552	spearman correlation	BMI category age 8	rs55953691	0.00294081	0.153787	spearman correlation
BMI age 4	rs10530745	0.0327213	0.0945809	spearman correlation	BMI category age 8	rs56027740	0.0208256	-0.119798	spearman correlation
BMI age 4	rs10866046	0.0368894	0.0924422	spearman correlation	BMI category age 8	rs56260470	0.00375006	0.149932	spearman correlation
BMI age 4	rs11130821	0.0327213	0.0945809	spearman correlation	BMI category age 8	rs570022738	0.00981406	0.133735	spearman correlation
BMI age 4	rs11130822	0.0327213	0.0945809	spearman correlation	BMI category age 8	rs576257961	0.0122439	0.129767	spearman correlation
BMI age 4	rs11130826	0.0426023	0.089822	spearman correlation	BMI category age 8	rs57909679	0.00763314	0.138124	spearman correlation
BMI age 4	rs11130827	0.0473378	0.0878661	spearman correlation	BMI category age 8	rs58033755	0.00679156	0.140125	spearman correlation
BMI age 4	rs112234360	0.0282455	-0.0971542	spearman correlation	BMI category age 8	rs58847767	0.00375006	0.149932	spearman correlation
BMI age 4	rs1125285	0.0260365	0.098556	spearman correlation	BMI category age 8	rs59020178	0.0209918	0.119644	spearman correlation
BMI age 4	rs11359451	0.03697	0.0924029	spearman correlation	BMI category age 8	rs59971851	0.00375006	0.149932	spearman correlation
BMI age 4	rs11369408	0.000710855	-0.14943	spearman correlation	BMI category age 8	rs60434311	0.0127448	0.129037	spearman correlation
BMI age 4	rs116402111	0.029741	-0.0962578	spearman correlation	BMI category age 8	rs60506419	0.0209918	0.119644	spearman correlation
BMI age 4	rs11707813	0.0278622	0.0973905	spearman correlation	BMI category age 8	rs61590697	0.0292632	0.113042	spearman correlation
BMI age 4	rs11717136	0.019598	0.103326	spearman correlation	BMI category age 8	rs62268661	0.0217477	-0.118955	spearman correlation
BMI age 4	rs12106838	0.000747084	0.148834	spearman correlation	BMI category age 8	rs6445194	0.00582786	-0.142708	spearman correlation
BMI age 4	rs12488010	0.0300921	0.096053	spearman correlation	BMI category age 8	rs6767126	0.0391362	0.107002	spearman correlation
BMI age 4	rs12488248	0.0174456	-0.105229	spearman correlation	BMI category age 8	rs6768495	0.0498475	0.101765	spearman correlation
BMI age 4	rs12492105	0.0429496	0.0896725	spearman correlation	BMI category age 8	rs6774890	0.00375006	0.149932	spearman correlation
BMI age 4	rs12492551	0.0426023	0.089822	spearman correlation	BMI category age 8	rs6777650	0.00221157	0.158198	spearman correlation
BMI age 4	rs12492742	0.01985	0.103115	spearman correlation	BMI category age 8	rs6784116	0.00502415	-0.145175	spearman correlation
BMI age 4	rs12494967	0.0299684	0.0961249	spearman correlation	BMI category age 8	rs6791403	0.0045042	0.146968	spearman correlation
BMI age 4	rs12498126	0.0174456	-0.105229	spearman correlation	BMI category age 8	rs6791776	0.00451363	-0.146933	spearman correlation
BMI age 4	rs12632475	0.0299684	0.0961249	spearman correlation	BMI category age 8	rs67928408	0.00590036	-0.142501	spearman correlation
BMI age 4	rs12632702	0.0194615	0.103441	spearman correlation	BMI category age 8	rs6793486	0.0070723	0.139434	spearman correlation
BMI age 4	rs12633701	0.0148601	0.107808	spearman correlation	BMI category age 8	rs6794439	0.00388692	0.149356	spearman correlation
BMI age 4	rs12636523	0.0148601	0.107808	spearman correlation	BMI category age 8	rs6797329	0.00388692	0.149356	spearman correlation
BMI age 4	rs12637792	0.029352	0.0964872	spearman correlation	BMI category age 8	rs72037548	0.00607208	0.142019	spearman correlation
BMI age 4	rs13095141	0.0282013	0.0971813	spearman correlation	BMI category age 8	rs72872953	0.0467691	0.103165	spearman correlation
BMI age 4	rs137938145	0.0327095	0.0945873	spearman correlation	BMI category age 8	rs72875959	0.00231547	0.157495	spearman correlation
BMI age 4	rs139313721	0.044507	0.0890144	spearman correlation	BMI category age 8	rs72882746	0.00926267	0.134756	spearman correlation
BMI age 4	rs139751392	0.0299684	0.0961249	spearman correlation	BMI category age 8	rs72882775	0.016976	0.123712	spearman correlation
BMI age 4	rs139944506	0.0317822	0.0950947	spearman correlation	BMI category age 8	rs72882789	0.0366822	0.10837	spearman correlation
BMI age 4	rs140032332	0.0496019	0.0869886	spearman correlation	BMI category age 8	rs73100273	0.026878	-0.11476	spearman correlation
BMI age 4	rs142551303	0.03697	0.0924029	spearman correlation	BMI category age 8	rs73110385	0.00454552	0.146818	spearman correlation
BMI age 4	rs142994435	0.0299684	0.0961249	spearman correlation	BMI category age 8	rs73112334	0.0357576	-0.108905	spearman correlation
BMI age 4	rs144632726	0.00385038	-0.127767	spearman correlation	BMI category age 8	rs73832562	0.00480333	0.145915	spearman correlation
BMI age 4	rs145166340	0.0425717	-0.0898352	spearman correlation	BMI category age 8	rs73836083	0.0209918	0.119644	spearman correlation
BMI age 4	rs1470035	0.0199417	0.103039	spearman correlation	BMI category age 8	rs73836084	0.0209918	0.119644	spearman correlation
BMI age 4	rs147029808	0.03697	0.0924029	spearman correlation	BMI category age 8	rs73839213	0.00242201	0.156803	spearman correlation
BMI age 4	rs147622327	0.0135473	0.109272	spearman correlation	BMI category age 8	rs73839214	0.00375006	0.149932	spearman correlation
BMI age 4	rs148332642	0.0299684	0.0961249	spearman correlation	BMI category age 8	rs73839215	0.00375006	0.149932	spearman correlation
BMI age 4	rs148684263	0.03697	0.0924029	spearman correlation	BMI category age 8	rs73839217	0.0124641	0.129443	spearman correlation
BMI age 4	rs151262196	0.0286628	0.0969	spearman correlation	BMI category age 8	rs73839561	0.04828	0.102469	spearman correlation
BMI age 4	rs1524018	0.0391751	0.0913552	spearman correlation	BMI category age 8	rs73839564	0.0241283	0.116913	spearman correlation
BMI age 4	rs1554599	0.03697	0.0924029	spearman correlation	BMI category age 8	rs73840546	0.0458595	0.103593	spearman correlation
BMI age 4	rs17061792	0.000471409	0.154278	spearman correlation	BMI category age 8	rs74278845	0.00785588	0.137628	spearman correlation
BMI age 4	rs17062346	0.0352751	-0.0932448	spearman correlation	BMI category age 8	rs74579058	0.00366088	0.150318	spearman correlation
BMI age 4	rs17064628	0.0359907	0.0928853	spearman correlation	BMI category age 8	rs74622387	0.0209918	0.119644	spearman correlation
BMI age 4	rs17064630	0.0327213	0.0945809	spearman correlation	BMI category age 8	rs74649850	0.00947789	0.134351	spearman correlation
BMI age 4	rs17064657	0.0493986	0.087066	spearman correlation	BMI category age 8	rs74752106	0.00703199	0.139531	spearman correlation
BMI age 4	rs1880218	0.0138319	0.108944	spearman correlation	BMI category age 8	rs74988866	0.0124641	0.129443	spearman correlation
BMI age 4	rs189947464	0.0425717	-0.0898352	spearman correlation	BMI category age 8	rs75130326	0.00664229	0.140502	spearman correlation
BMI age 4	rs1916800	0.0327213	0.0945809	spearman correlation	BMI category age 8	rs75207763	0.00947789	0.134351	spearman correlation
BMI age 4	rs1916801	0.0327213	0.0945809	spearman correlation	BMI category age 8	rs75540235	0.00977579	0.133804	spearman correlation
BMI age 4	rs1980308	0.03697	0.0924029	spearman correlation	BMI category age 8	rs75883200	0.00962728	0.134075	spearman correlation
BMI age 4	rs1980309	0.03697	0.0924029	spearman correlation	BMI category age 8	rs7609788	0.0124641	0.129443	spearman correlation
BMI age 4	rs1980310	0.03697	0.0924029	spearman correlation	BMI category age 8	rs7611232	0.0181427	-0.122451	spearman correlation
BMI age 4	rs1980311	0.03697	0.0924029	spearman correlation	BMI category age 8	rs7612462	0.0335006	0.110264	spearman correlation
BMI age 4	rs199846247	0.0338202	0.0939955	spearman correlation	BMI category age 8	rs7616359	0.023406	0.117513	spearman correlation
BMI age 4	rs200444761	0.0351386	0.0933142	spearman correlation	BMI category age 8	rs7616522	0.0409251	0.106049	spearman correlation
BMI age 4	rs200871900	0.0136657	-0.109135	spearman correlation	BMI category age 8	rs7626576	0.00739463	-0.13867	spearman correlation
BMI age 4	rs201162508	0.0363829	0.0926908	spearman correlation	BMI category age 8	rs7626688	0.00825734	-0.136764	spearman correlation
BMI age 4	rs202040070	0.0232333	0.100491	spearman correlation	BMI category age 8	rs7634630	0.0091143	0.135039	spearman correlation
BMI age 4	rs202202215	0.0408372	-0.0905981	spearman correlation	BMI category age 8	rs76372042	0.00785588	0.137628	spearman correlation
BMI age 4	rs213302	0.0415027	0.0903022	spearman correlation	BMI category age 8	rs7638056	0.0191617	-0.121405	spearman correlation
BMI age 4	rs34074099	0.0449786	-0.0888189	spearman correlation	BMI category age 8	rs7638707	0.00654304	-0.140758	spearman correlation
BMI age 4	rs34095404	0.03523	0.0932677	spearman correlation	BMI category age 8	rs7640756	0.0251622	0.11608	spearman correlation
BMI age 4	rs34673542	0.0179627	0.104754	spearman correlation	BMI category age 8	rs7642109	0.0124169	-0.129512	spearman correlation
BMI age 4	rs34799084	0.000266826	-0.160771	spearman correlation	BMI category age 8	rs7642143	0.0102794	0.132912	spearman correlation
BMI age 4	rs34827609	0.00641665	-0.120551	spearman correlation	BMI category age 8	rs7643983	0.00635703	-0.141246	spearman correlation
BMI age 4	rs35138137	0.00660254	0.120137	spearman correlation	BMI category age 8	rs7644138	0.0325661	-0.11085	spearman correlation
BMI age 4	rs35198002	0.0327213	0.0945809	spearman correlation	BMI category age 8	rs7644525	0.0108686	0.131917	spearman correlation
BMI age 4	rs35545161	0.0415411	-0.0902852	spearman correlation	BMI category age 8	rs7644694	0.0263313	0.115173	spearman correlation
BMI age 4	rs35557543	0.0197683	0.103183	spearman correlation	BMI category age 8	rs7645096	0.0359244	-0.108808	spearman correlation
BMI age 4	rs36045711	0.0185651	0.104215	spearman correlation	BMI category age 8	rs7646887	0.00375006	0.149932	spearman correlation
BMI age 4	rs368791335	0.0216904	0.101643	spearman correlation	BMI category age 8	rs7650309	0.0223649	-0.118407	spearman correlation
BMI age 4	rs3856659	0.00207387	-0.136059	spearman correlation	BMI category age 8	rs7651882	0.0412291	-0.105891	spearman correlation
BMI age 4	rs3887229	0.0174293	0.105244	spearman correlation	BMI category age 8	rs76724077	0.0282552	-0.113753	spearman correlation
BMI age 4	rs3912493	0.00986333	-0.114176	spearman correlation	BMI category age 8	rs76770164	0.00337718	-0.151604	spearman correlation
BMI age 4	rs4289309	0.00137266	0.141348	spearman correlation	BMI category age 8	rs77011490	0.00194711	0.160134	spearman correlation
BMI age 4	rs4465902	0.00137266	0.141348	spearman correlation	BMI category age 8	rs77127316	0.00438214	-0.147415	spearman correlation
BMI age 4	rs4465903	0.00137266	0.141348	spearman correlation	BMI category age 8	rs77459161	0.0124453	0.129471	spearman correlation
BMI age 4	rs4533645	0.03697	0.0924029	spearman correlation	BMI category age 8	rs78484767	0.00664229	0.140502	spearman correlation
BMI age 4	rs4542973	0.00137266	0.141348	spearman correlation	BMI category age 8	rs78610259	0.00294081	0.153787	spearman correlation
BMI age 4	rs4605537	0.0355159	0.0931232	spearman correlation	BMI category age 8	rs79424112	0.0138919	0.127456	spearman correlation
BMI age 4	rs4622857	0.00137266	0.141348	spearman correlation	BMI category age 8	rs80056411	0.0411226	0.105946	spearman correlation
BMI age 4	rs4679639	0.00342855	-0.129358	spearman correlation	BMI category age 8	rs9311781	0.00388692	0.149356	spearman correlation
BMI age 4	rs4688324	0.0244021	0.0996607	spearman correlation	BMI category age 8	rs9682234	0.0209918	0.119644	spearman correlation
BMI age 4	rs4688335	0.0372354	0.092274	spearman correlation	BMI category age 8	rs9682902	0.0209918	0.119644	spearman correlation
BMI age 4	rs4688350	0.03697	0.0924029	spearman correlation	BMI category age 8	rs971866	0.00857763	-0.136102	spearman correlation
BMI age 4	rs4688352	0.0278211	0.097416	spearman correlation	BMI category age 8	rs9816911	0.0334119	0.110319	spearman correlation
BMI age 4	rs4688353	0.0221766	0.101273	spearman correlation	BMI category age 8	rs9820046	0.0117305	0.130543	spearman correlation
BMI age 4	rs4688355	0.03697	0.0924029	spearman correlation	BMI category age 8	rs9820875	0.0188779	0.121692	spearman correlation
BMI age 4	rs542461374	0.00502824	0.124041	spearman correlation	BMI category age 8	rs9820935	0.0017796	0.161489	spearman correlation
BMI age 4	rs55827397	0.000873085	-0.146949	spearman correlation	BMI category age 8	rs9821406	0.0167431	0.123973	spearman correlation
BMI age 4	rs55876167	0.00173944	-0.138335	spearman correlation	BMI category age 8	rs9827254	0.0188779	0.121692	spearman correlation
BMI age 4	rs566263569	0.0395074	-0.0912017	spearman correlation	BMI category age 8	rs9828177	0.0188779	0.121692	spearman correlation
BMI age 4	rs57031814	0.00386102	-0.127729	spearman correlation	BMI category age 8	rs9829886	0.0251622	0.11608	spearman correlation
BMI age 4	rs60028465	0.0425717	-0.0898352	spearman correlation	BMI category age 8	rs9830298	0.0188779	0.121692	spearman correlation
BMI age 4	rs60559507	0.0194916	0.103416	spearman correlation	BMI category age 8	rs9830935	0.00119571	0.167358	spearman correlation
BMI age 4	rs61022836	0.00474946	-0.124846	spearman correlation	BMI category age 8	rs9837219	0.0179426	0.122662	spearman correlation
BMI age 4	rs61440939	0.0299684	0.0961249	spearman correlation	BMI category age 8	rs9845743	0.00335506	0.151708	spearman correlation
BMI age 4	rs62267343	0.0326209	-0.0946353	spearman correlation	BMI category age 8	rs9845837	0.00355306	-0.150795	spearman correlation
BMI age 4	rs62268425	0.0496682	0.0869634	spearman correlation	BMI category age 8	rs9866819	0.00312701	0.152821	spearman correlation
BMI age 4	rs62268661	0.0040208	-0.127169	spearman correlation	BMI category age 8	rs9879362	0.0160563	0.124762	spearman correlation
BMI age 4	rs67130748	0.0496682	0.0869634	spearman correlation	BMI category age 8	rs9881474	0.0095654	0.134189	spearman correlation
BMI age 4	rs6767126	0.00353675	0.128934	spearman correlation	BMI category age 8	rs9881665	0.00295024	0.153736	spearman correlation
BMI age 4	rs6771504	0.0219099	-0.101475	spearman correlation	BMI category age 8	rs9881795	0.0095654	0.134189	spearman correlation
BMI age 4	rs6772908	0.00538531	-0.123068	spearman correlation	BMI percentile age 2	3:59741862	0.0236409	-0.0947777	spearman correlation
BMI age 4	rs6774103	0.0219099	-0.101475	spearman correlation	BMI percentile age 2	3:59765645	0.0171508	0.0998018	spearman correlation
BMI age 4	rs6776005	0.00572208	-0.122202	spearman correlation	BMI percentile age 2	3:59783884	0.0212316	0.0964838	spearman correlation
BMI age 4	rs6776721	0.0174456	-0.105229	spearman correlation	BMI percentile age 2	3:59785090	0.01769	0.0993263	spearman correlation
BMI age 4	rs6777241	0.0227434	-0.100849	spearman correlation	BMI percentile age 2	3:59785146	0.0253017	0.0936873	spearman correlation
BMI age 4	rs6785349	0.0254592	-0.0989392	spearman correlation	BMI percentile age 2	3:59789101	0.00143297	0.133224	spearman correlation
BMI age 4	rs6787292	0.0357229	0.0930191	spearman correlation	BMI percentile age 2	3:59789493	0.00705229	0.112742	spearman correlation
BMI age 4	rs6787313	0.0357229	0.0930191	spearman correlation	BMI percentile age 2	3:59789614	0.00129553	0.134427	spearman correlation
BMI age 4	rs6787595	0.0357229	0.0930191	spearman correlation	BMI percentile age 2	3:59790167	0.00131159	0.134281	spearman correlation
BMI age 4	rs6804301	0.00401358	-0.127194	spearman correlation	BMI percentile age 2	3:59790427	0.000529762	0.144696	spearman correlation
BMI age 4	rs6807405	0.0174456	-0.105229	spearman correlation	BMI percentile age 2	3:59791240	0.00191017	0.129741	spearman correlation
BMI age 4	rs71296711	0.0426023	0.089822	spearman correlation	BMI percentile age 2	3:59793062	0.000395482	0.147911	spearman correlation
BMI age 4	rs72882746	0.00490587	0.12439	spearman correlation	BMI percentile age 2	3:59804258	0.00345382	0.122288	spearman correlation
BMI age 4	rs72882775	0.000418257	0.155664	spearman correlation	BMI percentile age 2	3:59841664	0.0385584	-0.0866825	spearman correlation
BMI age 4	rs73831590	0.0151494	0.107501	spearman correlation	BMI percentile age 2	3:59842644	0.0135035	-0.103415	spearman correlation
BMI age 4	rs73840546	0.0440093	0.0892225	spearman correlation	BMI percentile age 2	3:59871049	0.0450728	0.0839733	spearman correlation
BMI age 4	rs74278845	0.00146804	0.140499	spearman correlation	BMI percentile age 2	3:59999323	0.00661455	0.113627	spearman correlation
BMI age 4	rs74579058	0.0146781	0.108004	spearman correlation	BMI percentile age 2	3:60016855	0.00534855	0.11652	spearman correlation
BMI age 4	rs74649850	0.0167808	0.105858	spearman correlation	BMI percentile age 2	3:60049266	0.00942681	-0.108658	spearman correlation
BMI age 4	rs74696695	0.0306652	-0.095723	spearman correlation	BMI percentile age 2	3:60092896	0.0371112	-0.0873366	spearman correlation
BMI age 4	rs75130326	0.0174293	0.105244	spearman correlation	BMI percentile age 2	3:60097915	0.00269808	-0.125443	spearman correlation
BMI age 4	rs75207763	0.0167808	0.105858	spearman correlation	BMI percentile age 2	3:60097993	0.00891334	-0.109456	spearman correlation
BMI age 4	rs75306382	0.0482812	-0.0874963	spearman correlation	BMI percentile age 2	3:60098144	0.00259441	-0.125937	spearman correlation
BMI age 4	rs75883200	0.0157757	0.106853	spearman correlation	BMI percentile age 2	3:60098968	0.00290585	-0.124503	spearman correlation
BMI age 4	rs7614540	0.0086637	-0.11613	spearman correlation	BMI percentile age 2	3:60099156	0.00140993	-0.133418	spearman correlation
BMI age 4	rs7615959	0.0278983	-0.0973681	spearman correlation	BMI percentile age 2	3:60099710	0.00279443	-0.124999	spearman correlation
BMI age 4	rs7623479	0.00195499	0.136827	spearman correlation	BMI percentile age 2	3:60099871	0.00247959	-0.126506	spearman correlation
BMI age 4	rs76235232	0.0284374	0.097037	spearman correlation	BMI percentile age 2	3:60100207	0.00247959	-0.126506	spearman correlation
BMI age 4	rs76363204	0.00646515	0.120442	spearman correlation	BMI percentile age 2	3:60101835	3.9044e-05	-0.171377	spearman correlation
BMI age 4	rs76372042	0.00146804	0.140499	spearman correlation	BMI percentile age 2	3:60107521	0.0216971	-0.0961415	spearman correlation
BMI age 4	rs7640017	0.035688	-0.0930366	spearman correlation	BMI percentile age 2	3:60107670	0.0138544	-0.103032	spearman correlation
BMI age 4	rs7642109	0.0469325	-0.0880269	spearman correlation	BMI percentile age 2	3:60108413	0.00198858	-0.129247	spearman correlation
BMI age 4	rs7644138	0.0195197	-0.103392	spearman correlation	BMI percentile age 2	3:60110143	0.0280755	-0.0919967	spearman correlation
BMI age 4	rs7651882	0.00878619	-0.11592	spearman correlation	BMI percentile age 2	3:60116510	0.0324376	0.0896083	spearman correlation
BMI age 4	rs76744734	0.042271	0.0899656	spearman correlation	BMI percentile age 2	3:60348943	0.0210942	-0.0965861	spearman correlation
BMI age 4	rs76988872	0.0106396	0.113022	spearman correlation	BMI percentile age 2	3:60723910	0.0428409	0.0848619	spearman correlation
BMI age 4	rs77011490	0.00892394	0.115687	spearman correlation	BMI percentile age 2	3:60748133	0.0356168	-0.0880351	spearman correlation
BMI age 4	rs77380012	0.0105308	-0.113179	spearman correlation	BMI percentile age 2	3:60823015	0.00943247	-0.10865	spearman correlation
BMI age 4	rs77459161	0.00137266	0.141348	spearman correlation	BMI percentile age 2	3:60826432	0.00423522	-0.119628	spearman correlation
BMI age 4	rs78047657	0.0299684	0.0961249	spearman correlation	BMI percentile age 2	3:60828656	0.0093436	-0.108785	spearman correlation
BMI age 4	rs78484767	0.0174293	0.105244	spearman correlation	BMI percentile age 2	3:60839058	0.0380484	0.0869106	spearman correlation
BMI age 4	rs78564328	0.0391751	0.0913552	spearman correlation	BMI percentile age 2	3:60840113	0.0380484	0.0869106	spearman correlation
BMI age 4	rs78758586	0.00705829	-0.119163	spearman correlation	BMI percentile age 2	3:60842730	0.0380484	0.0869106	spearman correlation
BMI age 4	rs78942049	0.0244021	0.0996607	spearman correlation	BMI percentile age 2	3:60843320	0.0380484	0.0869106	spearman correlation
BMI age 4	rs79424112	0.0120022	0.111165	spearman correlation	BMI percentile age 2	3:60844642	0.0380484	0.0869106	spearman correlation
BMI age 4	rs79522983	0.0299684	0.0961249	spearman correlation	BMI percentile age 2	3:60938643	0.0427464	0.0849004	spearman correlation
BMI age 4	rs80056411	0.0145875	0.108102	spearman correlation	BMI percentile age 2	3:61080782	0.0166773	-0.10023	spearman correlation
BMI age 4	rs9819370	0.0343744	-0.0937064	spearman correlation	BMI percentile age 2	3:61099431	0.00144045	0.133162	spearman correlation
BMI age 4	rs9823201	0.0422895	0.0899575	spearman correlation	BMI percentile age 2	3:61101006	0.000345078	0.149388	spearman correlation
BMI age 4	rs9825153	0.00483968	-0.124581	spearman correlation	BMI percentile age 2	3:61121018	0.00488091	-0.117747	spearman correlation
BMI age 4	rs9831509	0.0398848	-0.0910287	spearman correlation	BMI percentile age 2	3:61122318	0.00239349	-0.126948	spearman correlation
BMI age 4	rs9832404	0.0360901	0.0928358	spearman correlation	BMI percentile age 2	3:61123177	0.00428738	-0.119467	spearman correlation
BMI age 4	rs9839700	0.0498557	0.0868923	spearman correlation	BMI percentile age 2	3:61188714	0.00890296	-0.109473	spearman correlation
BMI age 4	rs9839793	0.03697	0.0924029	spearman correlation	BMI percentile age 2	3:61201613	0.0276885	-0.0922237	spearman correlation
BMI age 4	rs9843007	0.0307737	0.0956611	spearman correlation	BMI percentile age 2	3:61213853	0.0199653	0.0974492	spearman correlation
BMI age 4	rs9844774	0.03697	0.0924029	spearman correlation	BMI percentile age 2	3:61213993	0.00397273	-0.120468	spearman correlation
BMI age 4	rs9845743	0.0192673	0.103606	spearman correlation	BMI percentile age 2	3:61219865	0.00305174	-0.123878	spearman correlation
BMI age 4	rs9846073	0.0327213	0.0945809	spearman correlation	BMI percentile age 2	3:61225463	0.0403015	-0.0859218	spearman correlation
BMI age 4	rs9850114	0.0355159	0.0931232	spearman correlation	BMI percentile age 2	3:61225849	0.0403015	-0.0859218	spearman correlation
BMI age 4	rs9854540	0.0371481	-0.0923163	spearman correlation	BMI percentile age 2	3:61228397	0.0472584	-0.0831383	spearman correlation
BMI age 4	rs9856859	0.03697	0.0924029	spearman correlation	BMI percentile age 2	3:61230626	0.0462252	-0.0835289	spearman correlation
BMI age 4	rs9858680	0.0266147	0.0981794	spearman correlation	BMI percentile age 2	3:61232696	0.0315188	-0.0900874	spearman correlation
BMI age 4	rs9860681	0.03697	0.0924029	spearman correlation	BMI percentile age 2	3:61233092	0.0148486	-0.101993	spearman correlation
BMI age 4	rs9868863	0.0420756	0.0900507	spearman correlation	BMI percentile age 2	3:61236462	0.0140362	-0.102837	spearman correlation
BMI age 4	rs9876422	0.0334398	-0.0941963	spearman correlation	BMI percentile age 2	rs1040338	0.0128427	-0.10416	spearman correlation
BMI age 4	rs9879362	0.0402913	0.0908438	spearman correlation	BMI percentile age 2	rs10510831	0.00757758	-0.111743	spearman correlation
BMI age 4	rs9881093	0.0122182	-0.110887	spearman correlation	BMI percentile age 2	rs10510859	0.0025245	0.126281	spearman correlation
BMI age 4	rs9882800	0.0300063	0.0961029	spearman correlation	BMI percentile age 2	rs10561160	0.0475561	0.083027	spearman correlation
BMI age 5	3:60245947	0.0464124	-0.0907643	spearman correlation	BMI percentile age 2	rs10866044	0.0219518	0.0959569	spearman correlation
BMI age 5	3:60246190	0.0108162	-0.115994	spearman correlation	BMI percentile age 2	rs11130745	0.00626497	-0.114372	spearman correlation
BMI age 5	3:60252827	0.00853275	-0.119683	spearman correlation	BMI percentile age 2	rs11130819	0.0265447	0.0929109	spearman correlation
BMI age 5	3:60717960	0.00677107	0.123191	spearman correlation	BMI percentile age 2	rs111625637	0.0153345	-0.101507	spearman correlation
BMI age 5	3:60723910	0.0224298	0.103976	spearman correlation	BMI percentile age 2	rs112362796	0.0154216	0.101421	spearman correlation
BMI age 5	3:60787735	0.0247433	0.102272	spearman correlation	BMI percentile age 2	rs1126268	0.0135519	-0.103362	spearman correlation
BMI age 5	3:60938643	0.00686629	0.122982	spearman correlation	BMI percentile age 2	rs11305308	0.00539905	-0.116393	spearman correlation
BMI age 5	3:60938924	0.00969487	0.117709	spearman correlation	BMI percentile age 2	rs114334719	0.0204211	0.0970957	spearman correlation
BMI age 5	3:60948722	0.0167356	-0.108932	spearman correlation	BMI percentile age 2	rs11707813	0.0390601	0.0864606	spearman correlation
BMI age 5	rs10530745	0.0151772	0.110546	spearman correlation	BMI percentile age 2	rs11711708	0.0139049	-0.102978	spearman correlation
BMI age 5	rs10561160	0.0460166	0.0909285	spearman correlation	BMI percentile age 2	rs11712505	0.020921	-0.0967159	spearman correlation
BMI age 5	rs10866045	0.0479224	0.0901485	spearman correlation	BMI percentile age 2	rs11914648	0.0122881	0.104812	spearman correlation
BMI age 5	rs10866046	0.0208611	0.105221	spearman correlation	BMI percentile age 2	rs11921950	0.0239075	0.0945983	spearman correlation
BMI age 5	rs11130821	0.0151772	0.110546	spearman correlation	BMI percentile age 2	rs11922889	0.0284169	0.0917987	spearman correlation
BMI age 5	rs11130822	0.0151772	0.110546	spearman correlation	BMI percentile age 2	rs11924342	0.00856042	0.110029	spearman correlation
BMI age 5	rs11130826	0.0171459	0.108529	spearman correlation	BMI percentile age 2	rs11924368	0.00856042	0.110029	spearman correlation
BMI age 5	rs11130827	0.0109593	0.115786	spearman correlation	BMI percentile age 2	rs11926030	0.0239075	0.0945983	spearman correlation
BMI age 5	rs11130833	0.0293726	0.0992383	spearman correlation	BMI percentile age 2	rs12053964	0.0355317	-0.0880756	spearman correlation
BMI age 5	rs11130834	0.030202	0.0987388	spearman correlation	BMI percentile age 2	rs12107509	0.015005	0.101835	spearman correlation
BMI age 5	rs112604501	0.0124766	0.113723	spearman correlation	BMI percentile age 2	rs12107512	0.021488	0.0962945	spearman correlation
BMI age 5	rs11359451	0.0159404	0.109738	spearman correlation	BMI percentile age 2	rs12107530	0.0384975	0.0867096	spearman correlation
BMI age 5	rs11720254	0.020672	0.105376	spearman correlation	BMI percentile age 2	rs12107532	0.0384975	0.0867096	spearman correlation
BMI age 5	rs12107509	0.0413454	0.0929618	spearman correlation	BMI percentile age 2	rs12107612	0.0216527	0.0961739	spearman correlation
BMI age 5	rs12108196	0.030299	0.0986811	spearman correlation	BMI percentile age 2	rs12108196	0.0135831	0.103327	spearman correlation
BMI age 5	rs12361186	0.0107807	0.116046	spearman correlation	BMI percentile age 2	rs12492742	0.0213961	0.0963621	spearman correlation
BMI age 5	rs12487914	0.0326389	0.0973363	spearman correlation	BMI percentile age 2	rs12496431	0.00121778	-0.13516	spearman correlation
BMI age 5	rs12489480	0.0124766	0.113723	spearman correlation	BMI percentile age 2	rs12629117	0.010663	-0.106885	spearman correlation
BMI age 5	rs12491168	0.0107807	0.116046	spearman correlation	BMI percentile age 2	rs12636057	0.0023473	-0.127192	spearman correlation
BMI age 5	rs12491230	0.0325553	0.097383	spearman correlation	BMI percentile age 2	rs13070872	0.00373693	-0.121267	spearman correlation
BMI age 5	rs12491421	0.026349	0.101168	spearman correlation	BMI percentile age 2	rs13079703	0.0148582	-0.101983	spearman correlation
BMI age 5	rs12492105	0.0153189	0.110393	spearman correlation	BMI percentile age 2	rs13095410	0.0223715	-0.0956568	spearman correlation
BMI age 5	rs12492551	0.0171459	0.108529	spearman correlation	BMI percentile age 2	rs13095530	0.0242557	-0.0943665	spearman correlation
BMI age 5	rs12494251	0.0325553	0.097383	spearman correlation	BMI percentile age 2	rs13096007	0.00520991	-0.116873	spearman correlation
BMI age 5	rs12496007	0.0293952	0.0992245	spearman correlation	BMI percentile age 2	rs13098699	0.00242689	-0.126775	spearman correlation
BMI age 5	rs12633701	0.0360722	0.0955049	spearman correlation	BMI percentile age 2	rs13099360	0.0154842	0.10136	spearman correlation
BMI age 5	rs12636523	0.0360722	0.0955049	spearman correlation	BMI percentile age 2	rs13316031	0.0367657	0.0874959	spearman correlation
BMI age 5	rs13060801	0.0308599	0.0983509	spearman correlation	BMI percentile age 2	rs13317306	0.0377357	0.0870517	spearman correlation
BMI age 5	rs137938145	0.0111551	0.115507	spearman correlation	BMI percentile age 2	rs13322666	0.0144445	0.102408	spearman correlation
BMI age 5	rs139313721	0.0159404	0.109738	spearman correlation	BMI percentile age 2	rs13323559	0.0246001	0.0941402	spearman correlation
BMI age 5	rs141954845	0.0293952	0.0992245	spearman correlation	BMI percentile age 2	rs13326701	0.00917806	0.10904	spearman correlation
BMI age 5	rs142551303	0.0159404	0.109738	spearman correlation	BMI percentile age 2	rs1349020	0.0127686	0.104246	spearman correlation
BMI age 5	rs143080419	0.0330678	0.0970988	spearman correlation	BMI percentile age 2	rs1385710	0.00671788	-0.113413	spearman correlation
BMI age 5	rs146317771	0.0288686	0.0995477	spearman correlation	BMI percentile age 2	rs1385715	0.0118748	0.105315	spearman correlation
BMI age 5	rs1470035	0.00700249	0.122687	spearman correlation	BMI percentile age 2	rs139313759	0.0229051	-0.0952821	spearman correlation
BMI age 5	rs147029808	0.0159404	0.109738	spearman correlation	BMI percentile age 2	rs140032332	0.00241968	0.126812	spearman correlation
BMI age 5	rs147622327	0.00246244	0.137618	spearman correlation	BMI percentile age 2	rs140043592	0.0250376	-0.0938565	spearman correlation
BMI age 5	rs148684263	0.0159404	0.109738	spearman correlation	BMI percentile age 2	rs141625554	0.00889007	0.109493	spearman correlation
BMI age 5	rs1524017	0.0280139	0.100083	spearman correlation	BMI percentile age 2	rs1439007	0.0230645	-0.0951717	spearman correlation
BMI age 5	rs1554599	0.0159404	0.109738	spearman correlation	BMI percentile age 2	rs1447924	0.018779	0.0984031	spearman correlation
BMI age 5	rs17061792	0.00201038	0.140354	spearman correlation	BMI percentile age 2	rs145562388	0.0388227	0.0865653	spearman correlation
BMI age 5	rs17064259	0.0067467	-0.123245	spearman correlation	BMI percentile age 2	rs148081178	0.0289879	-0.0914721	spearman correlation
BMI age 5	rs17064376	0.026785	0.100878	spearman correlation	BMI percentile age 2	rs148571993	0.0359178	-0.0878924	spearman correlation
BMI age 5	rs17064630	0.0151772	0.110546	spearman correlation	BMI percentile age 2	rs1485723	0.0330146	0.0893133	spearman correlation
BMI age 5	rs17064653	0.0330678	0.0970988	spearman correlation	BMI percentile age 2	rs1530092	0.00877424	-0.10968	spearman correlation
BMI age 5	rs17064660	0.0361287	0.0954761	spearman correlation	BMI percentile age 2	rs17031605	0.00655105	0.11376	spearman correlation
BMI age 5	rs1880218	0.00879488	0.119218	spearman correlation	BMI percentile age 2	rs17061316	0.00935072	0.108774	spearman correlation
BMI age 5	rs1916800	0.0151772	0.110546	spearman correlation	BMI percentile age 2	rs17061318	0.00935072	0.108774	spearman correlation
BMI age 5	rs1916801	0.0151772	0.110546	spearman correlation	BMI percentile age 2	rs17061320	0.00653787	0.113787	spearman correlation
BMI age 5	rs193017108	0.023249	0.103356	spearman correlation	BMI percentile age 2	rs17061321	0.00935072	0.108774	spearman correlation
BMI age 5	rs1980308	0.0159404	0.109738	spearman correlation	BMI percentile age 2	rs17061322	0.00935072	0.108774	spearman correlation
BMI age 5	rs1980309	0.0159404	0.109738	spearman correlation	BMI percentile age 2	rs17061326	0.0193321	0.097952	spearman correlation
BMI age 5	rs1980310	0.0159404	0.109738	spearman correlation	BMI percentile age 2	rs17061331	0.00929318	0.108862	spearman correlation
BMI age 5	rs1980311	0.0159404	0.109738	spearman correlation	BMI percentile age 2	rs17061340	0.0117713	0.105444	spearman correlation
BMI age 5	rs199497769	0.0233449	0.103285	spearman correlation	BMI percentile age 2	rs17061346	0.00579662	0.115432	spearman correlation
BMI age 5	rs199846247	0.00624997	0.124386	spearman correlation	BMI percentile age 2	rs17061352	0.0324284	0.089613	spearman correlation
BMI age 5	rs200444761	0.0052791	0.126873	spearman correlation	BMI percentile age 2	rs17061366	0.00856042	0.110029	spearman correlation
BMI age 5	rs200628954	0.023249	0.103356	spearman correlation	BMI percentile age 2	rs17061380	0.00856042	0.110029	spearman correlation
BMI age 5	rs201162508	0.0399387	0.093612	spearman correlation	BMI percentile age 2	rs17061385	0.00579662	0.115432	spearman correlation
BMI age 5	rs201504194	0.0299987	0.0988602	spearman correlation	BMI percentile age 2	rs17061792	0.000855208	0.139282	spearman correlation
BMI age 5	rs202040070	0.02222	0.104138	spearman correlation	BMI percentile age 2	rs17062392	0.0104258	-0.10721	spearman correlation
BMI age 5	rs34335317	0.0109593	0.115786	spearman correlation	BMI percentile age 2	rs17062419	0.0244601	-0.0942318	spearman correlation
BMI age 5	rs34515056	0.0109593	0.115786	spearman correlation	BMI percentile age 2	rs17062609	0.00614628	0.114634	spearman correlation
BMI age 5	rs34673542	0.0123036	0.113947	spearman correlation	BMI percentile age 2	rs17062611	0.00254321	0.126188	spearman correlation
BMI age 5	rs34706798	0.0109593	0.115786	spearman correlation	BMI percentile age 2	rs17062785	0.00358242	0.121815	spearman correlation
BMI age 5	rs34799084	0.00682671	-0.123068	spearman correlation	BMI percentile age 2	rs17062786	0.0044734	0.118906	spearman correlation
BMI age 5	rs34827609	0.00281435	-0.135791	spearman correlation	BMI percentile age 2	rs17062799	0.0010292	0.137136	spearman correlation
BMI age 5	rs35198002	0.0151772	0.110546	spearman correlation	BMI percentile age 2	rs17064314	0.00465853	0.118368	spearman correlation
BMI age 5	rs368791335	0.00766038	0.12133	spearman correlation	BMI percentile age 2	rs17064376	0.011417	0.105891	spearman correlation
BMI age 5	rs3915074	0.0280139	0.100083	spearman correlation	BMI percentile age 2	rs17064379	0.021488	0.0962945	spearman correlation
BMI age 5	rs4117970	0.0479889	0.0901218	spearman correlation	BMI percentile age 2	rs17064381	0.021488	0.0962945	spearman correlation
BMI age 5	rs4289309	0.0355975	0.0957491	spearman correlation	BMI percentile age 2	rs17064433	0.0463297	0.083489	spearman correlation
BMI age 5	rs4402933	0.0288686	0.0995477	spearman correlation	BMI percentile age 2	rs17064510	0.00623517	0.114437	spearman correlation
BMI age 5	rs4425247	0.0288686	0.0995477	spearman correlation	BMI percentile age 2	rs17609699	0.00265661	-0.125638	spearman correlation
BMI age 5	rs4465902	0.0355975	0.0957491	spearman correlation	BMI percentile age 2	rs1868221	0.0169956	0.0999411	spearman correlation
BMI age 5	rs4465903	0.0355975	0.0957491	spearman correlation	BMI percentile age 2	rs1880216	0.0382731	0.0868098	spearman correlation
BMI age 5	rs4533645	0.0159404	0.109738	spearman correlation	BMI percentile age 2	rs1995067	0.0282325	-0.0919054	spearman correlation
BMI age 5	rs4542973	0.0355975	0.0957491	spearman correlation	BMI percentile age 2	rs2118812	0.0178291	0.0992056	spearman correlation
BMI age 5	rs4605537	0.0141361	0.111707	spearman correlation	BMI percentile age 2	rs213408	0.0313949	-0.090153	spearman correlation
BMI age 5	rs4622857	0.0355975	0.0957491	spearman correlation	BMI percentile age 2	rs2166814	0.0184393	0.0986859	spearman correlation
BMI age 5	rs4688350	0.0159404	0.109738	spearman correlation	BMI percentile age 2	rs2166824	0.0130478	-0.103925	spearman correlation
BMI age 5	rs4688351	0.0159404	0.109738	spearman correlation	BMI percentile age 2	rs2178929	0.0334293	0.0891039	spearman correlation
BMI age 5	rs4688352	0.00966338	0.11776	spearman correlation	BMI percentile age 2	rs2205349	0.0184393	0.0986859	spearman correlation
BMI age 5	rs4688354	0.0159404	0.109738	spearman correlation	BMI percentile age 2	rs2205350	0.0184393	0.0986859	spearman correlation
BMI age 5	rs4688355	0.0159404	0.109738	spearman correlation	BMI percentile age 2	rs2205351	0.0184393	0.0986859	spearman correlation
BMI age 5	rs4688358	0.0124766	0.113723	spearman correlation	BMI percentile age 2	rs2362456	0.0281463	-0.0919555	spearman correlation
BMI age 5	rs4688359	0.0124766	0.113723	spearman correlation	BMI percentile age 2	rs2594144	0.0207642	0.0968342	spearman correlation
BMI age 5	rs4688361	0.0165446	0.109123	spearman correlation	BMI percentile age 2	rs2594145	0.0184393	0.0986859	spearman correlation
BMI age 5	rs55876167	0.00868044	-0.11942	spearman correlation	BMI percentile age 2	rs2594146	0.0184393	0.0986859	spearman correlation
BMI age 5	rs55953691	0.030299	0.0986811	spearman correlation	BMI percentile age 2	rs2594147	0.0184393	0.0986859	spearman correlation
BMI age 5	rs58235068	0.0330678	0.0970988	spearman correlation	BMI percentile age 2	rs2594148	0.0184393	0.0986859	spearman correlation
BMI age 5	rs58675171	0.0330678	0.0970988	spearman correlation	BMI percentile age 2	rs2594149	0.021602	0.096211	spearman correlation
BMI age 5	rs61022836	0.011562	-0.114938	spearman correlation	BMI percentile age 2	rs2594150	0.0184393	0.0986859	spearman correlation
BMI age 5	rs62267343	0.00656339	-0.123657	spearman correlation	BMI percentile age 2	rs2594151	0.0272787	0.0924671	spearman correlation
BMI age 5	rs62268425	0.0169403	0.10873	spearman correlation	BMI percentile age 2	rs2594152	0.0272787	0.0924671	spearman correlation
BMI age 5	rs62268661	0.0198545	-0.106063	spearman correlation	BMI percentile age 2	rs2594157	0.0425927	0.0849632	spearman correlation
BMI age 5	rs6445194	0.0498134	-0.0893999	spearman correlation	BMI percentile age 2	rs2605437	0.00998995	0.107826	spearman correlation
BMI age 5	rs67130748	0.0169403	0.10873	spearman correlation	BMI percentile age 2	rs2687166	0.0457297	0.0837188	spearman correlation
BMI age 5	rs6767126	0.0298087	0.0989742	spearman correlation	BMI percentile age 2	rs2736741	0.0184393	0.0986859	spearman correlation
BMI age 5	rs6772908	0.027203	-0.100605	spearman correlation	BMI percentile age 2	rs2736742	0.0184393	0.0986859	spearman correlation
BMI age 5	rs6787292	0.0166358	0.109032	spearman correlation	BMI percentile age 2	rs2736743	0.0184393	0.0986859	spearman correlation
BMI age 5	rs6787313	0.0166358	0.109032	spearman correlation	BMI percentile age 2	rs2736745	0.0175255	0.09947	spearman correlation
BMI age 5	rs6787595	0.0166358	0.109032	spearman correlation	BMI percentile age 2	rs2855999	0.00893847	0.109416	spearman correlation
BMI age 5	rs71296711	0.0171459	0.108529	spearman correlation	BMI percentile age 2	rs28697197	0.01169	0.105545	spearman correlation
BMI age 5	rs72873029	0.0067467	-0.123245	spearman correlation	BMI percentile age 2	rs28753768	0.0109078	0.106555	spearman correlation
BMI age 5	rs74278845	0.0396445	0.0937505	spearman correlation	BMI percentile age 2	rs3100801	0.0188691	0.0983288	spearman correlation
BMI age 5	rs7432943	0.0288686	0.0995477	spearman correlation	BMI percentile age 2	rs3112497	0.0277679	-0.092177	spearman correlation
BMI age 5	rs74579058	0.0431842	0.0921393	spearman correlation	BMI percentile age 2	rs34074099	0.00541248	-0.11636	spearman correlation
BMI age 5	rs74627412	0.0124766	0.113723	spearman correlation	BMI percentile age 2	rs34657304	0.0293933	0.0912435	spearman correlation
BMI age 5	rs74649850	0.0445434	0.0915502	spearman correlation	BMI percentile age 2	rs34673526	0.0171748	-0.0997804	spearman correlation
BMI age 5	rs75207763	0.0445434	0.0915502	spearman correlation	BMI percentile age 2	rs34687143	0.0443827	0.084244	spearman correlation
BMI age 5	rs75306382	0.0243128	-0.102578	spearman correlation	BMI percentile age 2	rs34723569	0.0378429	0.0870032	spearman correlation
BMI age 5	rs7616359	0.0353021	0.0959024	spearman correlation	BMI percentile age 2	rs34747779	0.0174271	-0.0995565	spearman correlation
BMI age 5	rs76372042	0.0396445	0.0937505	spearman correlation	BMI percentile age 2	rs34799084	0.021698	-0.0961409	spearman correlation
BMI age 5	rs76416310	0.0067467	-0.123245	spearman correlation	BMI percentile age 2	rs4021917	0.0182789	-0.0988211	spearman correlation
BMI age 5	rs7642109	0.046302	-0.09081	spearman correlation	BMI percentile age 2	rs4093061	0.0136322	0.103274	spearman correlation
BMI age 5	rs7643983	0.040979	-0.0931293	spearman correlation	BMI percentile age 2	rs4132221	0.000371394	0.148594	spearman correlation
BMI age 5	rs76495385	0.0310429	0.0982443	spearman correlation	BMI percentile age 2	rs41495354	0.013994	0.102883	spearman correlation
BMI age 5	rs7651882	0.0369847	-0.0950433	spearman correlation	BMI percentile age 2	rs4679530	0.0165936	0.100307	spearman correlation
BMI age 5	rs77011490	0.0203163	0.105672	spearman correlation	BMI percentile age 2	rs4679643	0.0125322	-0.104522	spearman correlation
BMI age 5	rs77459161	0.0355975	0.0957491	spearman correlation	BMI percentile age 2	rs4688135	0.0141423	0.102725	spearman correlation
BMI age 5	rs77686999	0.030386	0.0986296	spearman correlation	BMI percentile age 2	rs4688335	0.0178699	0.0991704	spearman correlation
BMI age 5	rs78610259	0.030299	0.0986811	spearman correlation	BMI percentile age 2	rs528322273	0.039111	0.0864382	spearman correlation
BMI age 5	rs78758586	0.0144477	-0.111352	spearman correlation	BMI percentile age 2	rs544115216	0.00343449	0.122361	spearman correlation
BMI age 5	rs9799246	0.0192814	0.106559	spearman correlation	BMI percentile age 2	rs545225799	0.00626319	0.114376	spearman correlation
BMI age 5	rs9823201	0.0208986	0.10519	spearman correlation	BMI percentile age 2	rs55714398	0.0463736	-0.0834723	spearman correlation
BMI age 5	rs9832404	0.0153966	0.11031	spearman correlation	BMI percentile age 2	rs55821777	0.0321568	0.0897535	spearman correlation
BMI age 5	rs9833913	0.0310429	0.0982443	spearman correlation	BMI percentile age 2	rs55904049	0.0493886	0.082355	spearman correlation
BMI age 5	rs9839700	0.00832414	0.120063	spearman correlation	BMI percentile age 2	rs55953691	0.0135831	0.103327	spearman correlation
BMI age 5	rs9839793	0.0159404	0.109738	spearman correlation	BMI percentile age 2	rs56027740	0.0330876	-0.0892762	spearman correlation
BMI age 5	rs9843007	0.0119916	0.114358	spearman correlation	BMI percentile age 2	rs56280355	0.0463736	-0.0834723	spearman correlation
BMI age 5	rs9844774	0.0159404	0.109738	spearman correlation	BMI percentile age 2	rs56838688	0.0361996	0.0877597	spearman correlation
BMI age 5	rs9846073	0.0151772	0.110546	spearman correlation	BMI percentile age 2	rs56913134	0.0161785	-0.100694	spearman correlation
BMI age 5	rs9848948	0.0119124	0.114463	spearman correlation	BMI percentile age 2	rs576257961	0.0102151	0.107505	spearman correlation
BMI age 5	rs9850114	0.0141361	0.111707	spearman correlation	BMI percentile age 2	rs58847767	0.0463297	0.083489	spearman correlation
BMI age 5	rs9854540	0.046071	-0.0909059	spearman correlation	BMI percentile age 2	rs59261304	0.00377462	0.121136	spearman correlation
BMI age 5	rs9856189	0.0171459	0.108529	spearman correlation	BMI percentile age 2	rs59971851	0.0463297	0.083489	spearman correlation
BMI age 5	rs9856859	0.0159404	0.109738	spearman correlation	BMI percentile age 2	rs60099223	0.00765421	0.111602	spearman correlation
BMI age 5	rs9860681	0.0159404	0.109738	spearman correlation	BMI percentile age 2	rs60255883	0.00564878	0.115782	spearman correlation
BMI age 5	rs9868708	0.0124766	0.113723	spearman correlation	BMI percentile age 2	rs61018885	0.00765995	0.111592	spearman correlation
BMI age 5	rs9868863	0.0132254	0.112786	spearman correlation	BMI percentile age 2	rs61590697	0.0488119	0.0825642	spearman correlation
BMI age 5	rs9875827	0.0171459	0.108529	spearman correlation	BMI percentile age 2	rs61651488	0.00782929	0.111286	spearman correlation
BMI age 5	rs9882800	0.0145666	0.111218	spearman correlation	BMI percentile age 2	rs639244	0.0138967	-0.102987	spearman correlation
BMI age 6	3:59889845	0.048122	0.0918999	spearman correlation	BMI percentile age 2	rs66804882	0.00172519	-0.130985	spearman correlation
BMI age 6	3:59889846	0.0367917	0.0970739	spearman correlation	BMI percentile age 2	rs6762886	0.00819318	-0.110648	spearman correlation
BMI age 6	3:60116510	0.0323795	0.0994622	spearman correlation	BMI percentile age 2	rs6763967	0.0231198	-0.0951335	spearman correlation
BMI age 6	3:60134996	0.00333197	0.136148	spearman correlation	BMI percentile age 2	rs6765664	0.00215514	0.128254	spearman correlation
BMI age 6	3:60752393	0.0402377	-0.0953724	spearman correlation	BMI percentile age 2	rs6767126	0.0103274	0.107347	spearman correlation
BMI age 6	3:60758793	0.0117855	-0.116959	spearman correlation	BMI percentile age 2	rs6768495	0.0345529	0.0885477	spearman correlation
BMI age 6	3:60759272	0.0187225	-0.109229	spearman correlation	BMI percentile age 2	rs6768904	0.00345126	0.122298	spearman correlation
BMI age 6	3:60764828	0.0124892	-0.116014	spearman correlation	BMI percentile age 2	rs6774890	0.0463297	0.083489	spearman correlation
BMI age 6	3:60766875	0.0409109	-0.0950545	spearman correlation	BMI percentile age 2	rs6775598	0.0244641	0.0942292	spearman correlation
BMI age 6	3:60787735	0.00895162	0.121357	spearman correlation	BMI percentile age 2	rs6775705	0.00169669	0.131187	spearman correlation
BMI age 6	3:60938643	0.0235566	0.105222	spearman correlation	BMI percentile age 2	rs6778312	0.00172519	-0.130985	spearman correlation
BMI age 6	3:60938924	0.0305937	0.100509	spearman correlation	BMI percentile age 2	rs6779107	0.0112424	-0.106116	spearman correlation
BMI age 6	3:61184018	0.0203804	0.107763	spearman correlation	BMI percentile age 2	rs6780740	0.00407151	0.120146	spearman correlation
BMI age 6	3:61213993	0.0267553	-0.102948	spearman correlation	BMI percentile age 2	rs6783115	0.014944	0.101896	spearman correlation
BMI age 6	3:61219865	0.0244082	-0.104592	spearman correlation	BMI percentile age 2	rs6785481	0.013555	-0.103358	spearman correlation
BMI age 6	rs1005463	0.0459013	0.0928264	spearman correlation	BMI percentile age 2	rs6785709	0.00922184	0.108972	spearman correlation
BMI age 6	rs10530745	0.0321916	0.0995699	spearman correlation	BMI percentile age 2	rs6794439	0.0436091	0.0845518	spearman correlation
BMI age 6	rs10866046	0.0328022	0.0992217	spearman correlation	BMI percentile age 2	rs6797329	0.0436091	0.0845518	spearman correlation
BMI age 6	rs11130746	0.0136863	-0.114509	spearman correlation	BMI percentile age 2	rs6798840	0.0205556	0.0969927	spearman correlation
BMI age 6	rs11130821	0.0321916	0.0995699	spearman correlation	BMI percentile age 2	rs6801047	0.0164662	0.100425	spearman correlation
BMI age 6	rs11130822	0.0321916	0.0995699	spearman correlation	BMI percentile age 2	rs6808645	0.00173547	0.130913	spearman correlation
BMI age 6	rs11130826	0.0450344	0.0931984	spearman correlation	BMI percentile age 2	rs72311618	0.00549981	-0.116143	spearman correlation
BMI age 6	rs11130827	0.0378462	0.0965393	spearman correlation	BMI percentile age 2	rs72872953	0.0290657	0.091428	spearman correlation
BMI age 6	rs11130833	0.0289363	0.101527	spearman correlation	BMI percentile age 2	rs72875959	0.0185161	0.0986216	spearman correlation
BMI age 6	rs11130834	0.0311733	0.100163	spearman correlation	BMI percentile age 2	rs72882105	0.0093165	0.108826	spearman correlation
BMI age 6	rs112604501	0.0438246	0.0937276	spearman correlation	BMI percentile age 2	rs72882108	0.0093165	0.108826	spearman correlation
BMI age 6	rs11359451	0.0332098	0.0989924	spearman correlation	BMI percentile age 2	rs72882789	0.00819718	0.110641	spearman correlation
BMI age 6	rs11369408	0.0328846	-0.0991752	spearman correlation	BMI percentile age 2	rs72886697	0.0398604	0.0861116	spearman correlation
BMI age 6	rs116402111	0.0138123	-0.114357	spearman correlation	BMI percentile age 2	rs72888522	0.0192509	0.0980175	spearman correlation
BMI age 6	rs12361186	0.0390426	0.095948	spearman correlation	BMI percentile age 2	rs73097582	0.0281463	-0.0919555	spearman correlation
BMI age 6	rs12489480	0.0438246	0.0937276	spearman correlation	BMI percentile age 2	rs73097583	0.0281463	-0.0919555	spearman correlation
BMI age 6	rs12491168	0.0390426	0.095948	spearman correlation	BMI percentile age 2	rs73097584	0.0463736	-0.0834723	spearman correlation
BMI age 6	rs12492105	0.0357999	0.0975886	spearman correlation	BMI percentile age 2	rs73100098	0.0350884	-0.088288	spearman correlation
BMI age 6	rs12492551	0.0450344	0.0931984	spearman correlation	BMI percentile age 2	rs73100273	0.00646216	-0.113947	spearman correlation
BMI age 6	rs12632702	0.0416085	0.0947297	spearman correlation	BMI percentile age 2	rs73102209	0.0342538	-0.0886942	spearman correlation
BMI age 6	rs137938145	0.0382008	0.0963625	spearman correlation	BMI percentile age 2	rs73102212	0.0342538	-0.0886942	spearman correlation
BMI age 6	rs139313721	0.0332098	0.0989924	spearman correlation	BMI percentile age 2	rs73102220	0.0243804	-0.0942843	spearman correlation
BMI age 6	rs142551303	0.0332098	0.0989924	spearman correlation	BMI percentile age 2	rs73112334	0.0110291	-0.106394	spearman correlation
BMI age 6	rs143080419	0.0263196	0.103243	spearman correlation	BMI percentile age 2	rs7372733	0.0184742	-0.0986566	spearman correlation
BMI age 6	rs1470035	0.020776	0.107428	spearman correlation	BMI percentile age 2	rs73831590	0.0023904	0.126965	spearman correlation
BMI age 6	rs147029808	0.0376737	0.0966259	spearman correlation	BMI percentile age 2	rs73832562	0.0130037	0.103976	spearman correlation
BMI age 6	rs147622327	0.00833837	0.12247	spearman correlation	BMI percentile age 2	rs73839213	0.0363388	0.0876945	spearman correlation
BMI age 6	rs148487698	0.0360103	-0.0974784	spearman correlation	BMI percentile age 2	rs73839214	0.0463297	0.083489	spearman correlation
BMI age 6	rs148684263	0.0332098	0.0989924	spearman correlation	BMI percentile age 2	rs73839215	0.0463297	0.083489	spearman correlation
BMI age 6	rs1524017	0.0187041	0.109246	spearman correlation	BMI percentile age 2	rs73839217	0.0178291	0.0992056	spearman correlation
BMI age 6	rs1554599	0.0332098	0.0989924	spearman correlation	BMI percentile age 2	rs73839561	0.0491807	0.0824302	spearman correlation
BMI age 6	rs17061792	0.00652315	0.126256	spearman correlation	BMI percentile age 2	rs73839564	0.00098891	0.137602	spearman correlation
BMI age 6	rs17064630	0.0321916	0.0995699	spearman correlation	BMI percentile age 2	rs73839586	0.00579662	0.115432	spearman correlation
BMI age 6	rs17064653	0.0263196	0.103243	spearman correlation	BMI percentile age 2	rs73839587	0.00579662	0.115432	spearman correlation
BMI age 6	rs17064660	0.029201	0.101361	spearman correlation	BMI percentile age 2	rs73839596	0.0398885	0.0860995	spearman correlation
BMI age 6	rs17376767	0.0195083	-0.10852	spearman correlation	BMI percentile age 2	rs73839928	0.0121961	0.104923	spearman correlation
BMI age 6	rs1880216	0.0459298	0.0928143	spearman correlation	BMI percentile age 2	rs73839930	0.0073622	0.112145	spearman correlation
BMI age 6	rs1916800	0.0321916	0.0995699	spearman correlation	BMI percentile age 2	rs73840546	0.0103184	0.10736	spearman correlation
BMI age 6	rs1916801	0.0321916	0.0995699	spearman correlation	BMI percentile age 2	rs74476096	0.0164662	0.100425	spearman correlation
BMI age 6	rs1980308	0.0332098	0.0989924	spearman correlation	BMI percentile age 2	rs74696695	0.000474097	-0.145925	spearman correlation
BMI age 6	rs1980309	0.0332098	0.0989924	spearman correlation	BMI percentile age 2	rs74988866	0.0178291	0.0992056	spearman correlation
BMI age 6	rs1980310	0.0332098	0.0989924	spearman correlation	BMI percentile age 2	rs75306382	0.00887634	-0.109515	spearman correlation
BMI age 6	rs1980311	0.0332098	0.0989924	spearman correlation	BMI percentile age 2	rs76039768	0.0148715	0.101969	spearman correlation
BMI age 6	rs2156975	0.0380308	-0.0964471	spearman correlation	BMI percentile age 2	rs7609788	0.0238833	0.0946145	spearman correlation
BMI age 6	rs2450165	0.0221021	-0.106346	spearman correlation	BMI percentile age 2	rs7611232	0.0306195	-0.0905681	spearman correlation
BMI age 6	rs28444511	0.0279606	-0.102151	spearman correlation	BMI percentile age 2	rs7615233	0.0334293	0.0891039	spearman correlation
BMI age 6	rs34335317	0.0378462	0.0965393	spearman correlation	BMI percentile age 2	rs7616359	0.00569553	0.11567	spearman correlation
BMI age 6	rs34515056	0.0378462	0.0965393	spearman correlation	BMI percentile age 2	rs76171358	0.00969106	-0.108262	spearman correlation
BMI age 6	rs34673542	0.0196909	0.108359	spearman correlation	BMI percentile age 2	rs7621132	0.0449609	0.0840169	spearman correlation
BMI age 6	rs34706798	0.0378462	0.0965393	spearman correlation	BMI percentile age 2	rs7626576	0.0107416	-0.106778	spearman correlation
BMI age 6	rs34799084	0.00382343	-0.134174	spearman correlation	BMI percentile age 2	rs7626688	0.00916364	-0.109062	spearman correlation
BMI age 6	rs34827609	0.0254716	-0.103831	spearman correlation	BMI percentile age 2	rs7634619	0.0299795	0.0909177	spearman correlation
BMI age 6	rs34914890	0.0111673	-0.117831	spearman correlation	BMI percentile age 2	rs7634622	0.0293799	0.091251	spearman correlation
BMI age 6	rs35198002	0.0321916	0.0995699	spearman correlation	BMI percentile age 2	rs7634630	0.0264704	0.0929564	spearman correlation
BMI age 6	rs35598923	0.0177675	-0.110126	spearman correlation	BMI percentile age 2	rs7638707	0.00899535	-0.109326	spearman correlation
BMI age 6	rs36045711	0.0346297	0.0982118	spearman correlation	BMI percentile age 2	rs7640756	0.034776	0.0884391	spearman correlation
BMI age 6	rs368791335	0.0208568	0.107361	spearman correlation	BMI percentile age 2	rs7641023	0.0393331	0.0863409	spearman correlation
BMI age 6	rs3856659	0.0219058	-0.106503	spearman correlation	BMI percentile age 2	rs7642143	0.0178291	0.0992056	spearman correlation
BMI age 6	rs3915074	0.0187041	0.109246	spearman correlation	BMI percentile age 2	rs7644525	0.0216779	0.0961555	spearman correlation
BMI age 6	rs4117970	0.0386042	0.0961629	spearman correlation	BMI percentile age 2	rs7644694	0.0412896	0.0855029	spearman correlation
BMI age 6	rs4533645	0.0332098	0.0989924	spearman correlation	BMI percentile age 2	rs7646887	0.0463297	0.083489	spearman correlation
BMI age 6	rs4605537	0.0376737	0.0966259	spearman correlation	BMI percentile age 2	rs7648380	0.0293799	0.091251	spearman correlation
BMI age 6	rs4688350	0.0332098	0.0989924	spearman correlation	BMI percentile age 2	rs7650309	0.0139049	-0.102978	spearman correlation
BMI age 6	rs4688351	0.0332098	0.0989924	spearman correlation	BMI percentile age 2	rs76624557	0.0164662	0.100425	spearman correlation
BMI age 6	rs4688352	0.0263229	0.103241	spearman correlation	BMI percentile age 2	rs76724077	0.00653138	-0.113801	spearman correlation
BMI age 6	rs4688354	0.0376737	0.0966259	spearman correlation	BMI percentile age 2	rs77643255	0.0094642	-0.108602	spearman correlation
BMI age 6	rs4688355	0.0376737	0.0966259	spearman correlation	BMI percentile age 2	rs782111335	0.0321148	0.0897753	spearman correlation
BMI age 6	rs4688358	0.0438246	0.0937276	spearman correlation	BMI percentile age 2	rs78312640	0.00771243	-0.111496	spearman correlation
BMI age 6	rs4688359	0.0438246	0.0937276	spearman correlation	BMI percentile age 2	rs78610259	0.0135831	0.103327	spearman correlation
BMI age 6	rs4688361	0.0494157	0.0913766	spearman correlation	BMI percentile age 2	rs78633182	0.00803014	0.11093	spearman correlation
BMI age 6	rs58235068	0.0263196	0.103243	spearman correlation	BMI percentile age 2	rs78902852	0.0044877	0.118863	spearman correlation
BMI age 6	rs58675171	0.0263196	0.103243	spearman correlation	BMI percentile age 2	rs79262939	0.0100823	0.107694	spearman correlation
BMI age 6	rs62267343	0.0480479	-0.0919303	spearman correlation	BMI percentile age 2	rs79747889	0.0283222	0.0918535	spearman correlation
BMI age 6	rs6767126	0.00473043	0.131069	spearman correlation	BMI percentile age 2	rs809097	0.0137526	0.103142	spearman correlation
BMI age 6	rs6787292	0.0332098	0.0989924	spearman correlation	BMI percentile age 2	rs810616	0.00904971	0.10924	spearman correlation
BMI age 6	rs6787313	0.0332098	0.0989924	spearman correlation	BMI percentile age 2	rs9311762	0.00622951	0.11445	spearman correlation
BMI age 6	rs6787595	0.0332098	0.0989924	spearman correlation	BMI percentile age 2	rs9311781	0.0436091	0.0845518	spearman correlation
BMI age 6	rs71296711	0.0450344	0.0931984	spearman correlation	BMI percentile age 2	rs9311786	0.022101	0.0958497	spearman correlation
BMI age 6	rs72882789	0.0493243	0.0914132	spearman correlation	BMI percentile age 2	rs9754560	0.0218285	0.0960461	spearman correlation
BMI age 6	rs73831590	0.0217967	0.10659	spearman correlation	BMI percentile age 2	rs9811056	0.0273877	0.0924021	spearman correlation
BMI age 6	rs73836724	0.0485194	-0.0917379	spearman correlation	BMI percentile age 2	rs9816911	0.000753825	0.140727	spearman correlation
BMI age 6	rs73839561	0.0171783	0.1107	spearman correlation	BMI percentile age 2	rs9820046	0.0116198	0.105633	spearman correlation
BMI age 6	rs74627412	0.0438246	0.0937276	spearman correlation	BMI percentile age 2	rs9820875	0.0122881	0.104812	spearman correlation
BMI age 6	rs75883200	0.0130541	0.115289	spearman correlation	BMI percentile age 2	rs9820935	0.0340794	0.0887802	spearman correlation
BMI age 6	rs7615959	0.0223651	-0.106138	spearman correlation	BMI percentile age 2	rs9821406	0.0331028	0.0892686	spearman correlation
BMI age 6	rs7616359	0.0288505	0.101582	spearman correlation	BMI percentile age 2	rs9827254	0.0122881	0.104812	spearman correlation
BMI age 6	rs76363204	0.0399875	0.0954917	spearman correlation	BMI percentile age 2	rs9828177	0.0122881	0.104812	spearman correlation
BMI age 6	rs76770164	0.0285985	-0.101741	spearman correlation	BMI percentile age 2	rs9829886	0.034776	0.0884391	spearman correlation
BMI age 6	rs77127316	0.0381335	-0.0963959	spearman correlation	BMI percentile age 2	rs9830298	0.0122881	0.104812	spearman correlation
BMI age 6	rs79747889	0.0463568	0.0926334	spearman correlation	BMI percentile age 2	rs9830935	0.0344827	0.088582	spearman correlation
BMI age 6	rs971866	0.0448172	-0.0932925	spearman correlation	BMI percentile age 2	rs9836068	0.00909072	0.109176	spearman correlation
BMI age 6	rs9799246	0.0484147	0.0917805	spearman correlation	BMI percentile age 2	rs9837219	0.0110393	0.106381	spearman correlation
BMI age 6	rs9819370	0.005164	-0.129771	spearman correlation	BMI percentile age 2	rs9841531	0.0109281	0.106528	spearman correlation
BMI age 6	rs9821406	0.0350671	0.0979767	spearman correlation	BMI percentile age 2	rs9845743	0.0407424	0.0857338	spearman correlation
BMI age 6	rs9831509	0.0295499	-0.101145	spearman correlation	BMI percentile age 2	rs9853482	0.0437021	0.0845145	spearman correlation
BMI age 6	rs9832387	0.038263	0.0963316	spearman correlation	BMI percentile age 2	rs9856092	0.0131679	-0.103789	spearman correlation
BMI age 6	rs9832404	0.0309171	0.100315	spearman correlation	BMI percentile age 2	rs9861715	0.00963391	0.108347	spearman correlation
BMI age 6	rs9839700	0.0254751	0.103828	spearman correlation	BMI percentile age 2	rs9871638	0.0128436	0.104159	spearman correlation
BMI age 6	rs9839793	0.0332098	0.0989924	spearman correlation	BMI percentile age 2	rs9875448	0.0122704	0.104833	spearman correlation
BMI age 6	rs9843007	0.0358659	0.097554	spearman correlation	BMI percentile age 2	rs9875504	0.0265447	0.0929109	spearman correlation
BMI age 6	rs9844774	0.0332098	0.0989924	spearman correlation	BMI percentile age 2	rs9875624	0.00784218	0.111263	spearman correlation
BMI age 6	rs9845743	0.0201598	0.107952	spearman correlation	BMI percentile age 2	rs9876185	0.0348006	0.0884272	spearman correlation
BMI age 6	rs9846073	0.0321916	0.0995699	spearman correlation	BMI percentile age 2	rs9881340	0.0274151	0.0923857	spearman correlation
BMI age 6	rs9848948	0.0444189	0.0934661	spearman correlation	BMI percentile age 2	rs991783	0.006909	0.113026	spearman correlation
BMI age 6	rs9850114	0.0376737	0.0966259	spearman correlation	BMI percentile age 2	rs9917837	0.0348006	0.0884272	spearman correlation
BMI age 6	rs9854540	0.0242911	-0.104677	spearman correlation	BMI percentile age 2	rs9968157	0.00929318	0.108862	spearman correlation
BMI age 6	rs9856189	0.0450344	0.0931984	spearman correlation	BMI percentile age 3	3:60265636	0.0445756	-0.0846901	spearman correlation
BMI age 6	rs9856859	0.0332098	0.0989924	spearman correlation	BMI percentile age 3	3:60266437	0.0304213	-0.0912378	spearman correlation
BMI age 6	rs9860681	0.0332098	0.0989924	spearman correlation	BMI percentile age 3	3:60266720	0.0365047	-0.0881604	spearman correlation
BMI age 6	rs9861525	0.0100021	-0.119599	spearman correlation	BMI percentile age 3	3:60271140	0.0118346	-0.106017	spearman correlation
BMI age 6	rs9868708	0.0438246	0.0937276	spearman correlation	BMI percentile age 3	3:60615310	0.00954808	-0.109147	spearman correlation
BMI age 6	rs9868863	0.042369	0.0943808	spearman correlation	BMI percentile age 3	3:61061861	0.00615363	0.115326	spearman correlation
BMI age 6	rs9875827	0.0450344	0.0931984	spearman correlation	BMI percentile age 3	3:61068893	0.00113598	0.136819	spearman correlation
BMI age 6	rs9882800	0.0326819	0.0992899	spearman correlation	BMI percentile age 3	3:61070454	0.0091738	0.109721	spearman correlation
BMI age 7	3:59787901	0.0159491	0.117682	spearman correlation	BMI percentile age 3	3:61070612	0.0091738	0.109721	spearman correlation
BMI age 7	3:59999323	0.00304095	0.144451	spearman correlation	BMI percentile age 3	3:61074229	0.00231971	0.128125	spearman correlation
BMI age 7	3:60016855	0.0318032	0.104906	spearman correlation	BMI percentile age 3	3:61099431	0.035563	0.0886067	spearman correlation
BMI age 7	3:60116510	0.0030149	0.144579	spearman correlation	BMI percentile age 3	3:61101006	0.00358916	0.122543	spearman correlation
BMI age 7	3:60245947	0.0142643	-0.119644	spearman correlation	BMI percentile age 3	3:61102286	0.003477	0.122957	spearman correlation
BMI age 7	3:60246190	0.00732297	-0.130841	spearman correlation	BMI percentile age 3	3:61102292	0.003477	0.122957	spearman correlation
BMI age 7	3:60252827	0.0239824	-0.110275	spearman correlation	BMI percentile age 3	3:61102722	0.00357042	0.122611	spearman correlation
BMI age 7	3:60764828	0.0142176	-0.119701	spearman correlation	BMI percentile age 3	3:61103609	0.00304644	0.124666	spearman correlation
BMI age 7	3:60787735	0.0133933	0.120739	spearman correlation	BMI percentile age 3	3:61103897	0.00304644	0.124666	spearman correlation
BMI age 7	3:60826432	0.0438724	-0.0985089	spearman correlation	BMI percentile age 3	3:61104081	0.00304644	0.124666	spearman correlation
BMI age 7	3:60938643	0.0382949	0.101251	spearman correlation	BMI percentile age 3	3:61106887	0.00304644	0.124666	spearman correlation
BMI age 7	3:60938924	0.0379714	0.10142	spearman correlation	BMI percentile age 3	3:61107067	0.00304644	0.124666	spearman correlation
BMI age 7	3:61070454	0.0472234	0.0970001	spearman correlation	BMI percentile age 3	3:61109362	0.00316499	0.124174	spearman correlation
BMI age 7	3:61070612	0.0472234	0.0970001	spearman correlation	BMI percentile age 3	3:61113089	0.00312948	0.12432	spearman correlation
BMI age 7	3:61074229	0.0351583	0.102945	spearman correlation	BMI percentile age 3	3:61115893	0.00521218	0.11759	spearman correlation
BMI age 7	3:61184018	0.0218312	0.112016	spearman correlation	BMI percentile age 3	3:61116258	0.00705032	0.113443	spearman correlation
BMI age 7	3:61213993	0.0235911	-0.110581	spearman correlation	BMI percentile age 3	3:61119923	0.00190191	0.130595	spearman correlation
BMI age 7	3:61219865	0.0197166	-0.11388	spearman correlation	BMI percentile age 3	3:61122318	0.020243	-0.0978353	spearman correlation
BMI age 7	rs10530745	0.0433885	0.0987348	spearman correlation	BMI percentile age 3	3:61123177	0.0349937	-0.0888814	spearman correlation
BMI age 7	rs10561160	0.00946776	0.126626	spearman correlation	BMI percentile age 3	3:61132698	0.0030861	0.124499	spearman correlation
BMI age 7	rs11130821	0.0433885	0.0987348	spearman correlation	BMI percentile age 3	3:61137155	0.00998114	-0.108506	spearman correlation
BMI age 7	rs11130822	0.0433885	0.0987348	spearman correlation	BMI percentile age 3	3:61156905	0.0385107	-0.0872414	spearman correlation
BMI age 7	rs112362796	0.0495795	0.095992	spearman correlation	BMI percentile age 3	3:61184018	0.00347685	0.122957	spearman correlation
BMI age 7	rs11359451	0.0482534	0.0965543	spearman correlation	BMI percentile age 3	3:61188714	0.0197133	-0.0982525	spearman correlation
BMI age 7	rs11705999	0.0497088	0.0959378	spearman correlation	BMI percentile age 3	3:61201613	0.0196209	-0.0983262	spearman correlation
BMI age 7	rs11707031	0.0206116	-0.113071	spearman correlation	BMI percentile age 3	3:61213993	0.00431704	-0.120114	spearman correlation
BMI age 7	rs11918956	0.0292615	0.106512	spearman correlation	BMI percentile age 3	3:61219865	0.00606647	-0.115522	spearman correlation
BMI age 7	rs12106838	0.0449735	0.0980028	spearman correlation	BMI percentile age 3	3:61225463	0.00910179	-0.109834	spearman correlation
BMI age 7	rs12633258	0.0226104	-0.111369	spearman correlation	BMI percentile age 3	3:61225849	0.00910179	-0.109834	spearman correlation
BMI age 7	rs139313721	0.0482534	0.0965543	spearman correlation	BMI percentile age 3	3:61226878	0.0438536	-0.0849778	spearman correlation
BMI age 7	rs140032332	0.0240957	0.110187	spearman correlation	BMI percentile age 3	3:61227000	0.0438536	-0.0849778	spearman correlation
BMI age 7	rs142551303	0.0482534	0.0965543	spearman correlation	BMI percentile age 3	3:61227198	0.0438536	-0.0849778	spearman correlation
BMI age 7	rs1470035	0.0319699	0.104804	spearman correlation	BMI percentile age 3	3:61227968	0.0363975	-0.0882107	spearman correlation
BMI age 7	rs147029808	0.0482534	0.0965543	spearman correlation	BMI percentile age 3	3:61228014	0.0488819	-0.0830507	spearman correlation
BMI age 7	rs147622327	0.0242809	0.110044	spearman correlation	BMI percentile age 3	3:61228397	0.0087932	-0.110327	spearman correlation
BMI age 7	rs148487698	0.0178307	-0.115696	spearman correlation	BMI percentile age 3	3:61230626	0.0390594	-0.0869971	spearman correlation
BMI age 7	rs148684263	0.0482534	0.0965543	spearman correlation	BMI percentile age 3	3:61232696	0.015282	-0.102187	spearman correlation
BMI age 7	rs149758984	0.00714343	0.131242	spearman correlation	BMI percentile age 3	3:61233092	0.0247774	-0.0946074	spearman correlation
BMI age 7	rs1554599	0.0482534	0.0965543	spearman correlation	BMI percentile age 3	3:61236462	0.00926154	-0.109585	spearman correlation
BMI age 7	rs17031605	0.0448258	0.0980701	spearman correlation	BMI percentile age 3	rs10510864	0.00807029	0.111546	spearman correlation
BMI age 7	rs17061792	0.00121541	0.157534	spearman correlation	BMI percentile age 3	rs10530745	0.000541418	0.145344	spearman correlation
BMI age 7	rs17064630	0.0433885	0.0987348	spearman correlation	BMI percentile age 3	rs10866040	0.025922	-0.0938741	spearman correlation
BMI age 7	rs1916800	0.0433885	0.0987348	spearman correlation	BMI percentile age 3	rs10866044	0.000506642	0.146085	spearman correlation
BMI age 7	rs1916801	0.0433885	0.0987348	spearman correlation	BMI percentile age 3	rs10866045	0.00237859	0.127811	spearman correlation
BMI age 7	rs1980308	0.0482534	0.0965543	spearman correlation	BMI percentile age 3	rs11130765	0.00314114	0.124272	spearman correlation
BMI age 7	rs1980309	0.0482534	0.0965543	spearman correlation	BMI percentile age 3	rs11130818	0.00484286	0.11858	spearman correlation
BMI age 7	rs1980310	0.0482534	0.0965543	spearman correlation	BMI percentile age 3	rs11130819	0.000617887	0.143858	spearman correlation
BMI age 7	rs1980311	0.0482534	0.0965543	spearman correlation	BMI percentile age 3	rs11130820	0.00176843	0.13149	spearman correlation
BMI age 7	rs200871900	0.0411607	-0.0998027	spearman correlation	BMI percentile age 3	rs11130821	0.000541418	0.145344	spearman correlation
BMI age 7	rs212060	0.0260552	-0.10872	spearman correlation	BMI percentile age 3	rs11130822	0.000541418	0.145344	spearman correlation
BMI age 7	rs2687163	0.0179552	0.115571	spearman correlation	BMI percentile age 3	rs11130825	0.00274655	0.125991	spearman correlation
BMI age 7	rs2687166	0.00987789	0.125919	spearman correlation	BMI percentile age 3	rs11130826	0.000906773	0.139461	spearman correlation
BMI age 7	rs2736825	0.0202168	0.113424	spearman correlation	BMI percentile age 3	rs11130827	0.000258485	0.153414	spearman correlation
BMI age 7	rs2736827	0.0102685	0.125269	spearman correlation	BMI percentile age 3	rs1125285	0.000729546	0.141969	spearman correlation
BMI age 7	rs2856023	0.0269678	0.108069	spearman correlation	BMI percentile age 3	rs112604501	0.000474927	0.146804	spearman correlation
BMI age 7	rs34673542	0.0321768	0.104679	spearman correlation	BMI percentile age 3	rs11359451	0.000625837	0.143713	spearman correlation
BMI age 7	rs34687143	0.0155198	0.118164	spearman correlation	BMI percentile age 3	rs11369408	0.00586003	-0.115997	spearman correlation
BMI age 7	rs34723569	0.00125833	0.157057	spearman correlation	BMI percentile age 3	rs113800249	0.00101172	0.138183	spearman correlation
BMI age 7	rs34799084	0.00755427	-0.130337	spearman correlation	BMI percentile age 3	rs11392485	0.00307057	0.124564	spearman correlation
BMI age 7	rs35198002	0.0433885	0.0987348	spearman correlation	BMI percentile age 3	rs116402111	0.0251885	-0.0943407	spearman correlation
BMI age 7	rs35545161	0.0088465	-0.127751	spearman correlation	BMI percentile age 3	rs11707031	0.0251013	-0.0943969	spearman correlation
BMI age 7	rs368791335	0.0310978	0.10534	spearman correlation	BMI percentile age 3	rs11707813	6.872e-05	0.166958	spearman correlation
BMI age 7	rs4289309	0.0214305	0.112357	spearman correlation	BMI percentile age 3	rs11710814	0.0186214	0.0991441	spearman correlation
BMI age 7	rs4465902	0.0214305	0.112357	spearman correlation	BMI percentile age 3	rs11711938	0.00408882	0.120833	spearman correlation
BMI age 7	rs4465903	0.0214305	0.112357	spearman correlation	BMI percentile age 3	rs11716189	0.00565287	0.116488	spearman correlation
BMI age 7	rs4533645	0.0482534	0.0965543	spearman correlation	BMI percentile age 3	rs11720254	0.0026567	0.126414	spearman correlation
BMI age 7	rs4542973	0.0214305	0.112357	spearman correlation	BMI percentile age 3	rs11720347	0.00474539	0.118852	spearman correlation
BMI age 7	rs4605537	0.0482534	0.0965543	spearman correlation	BMI percentile age 3	rs11923137	0.0456798	-0.0842575	spearman correlation
BMI age 7	rs4622857	0.0214305	0.112357	spearman correlation	BMI percentile age 3	rs12106838	0.0208553	0.0973649	spearman correlation
BMI age 7	rs4688293	0.0110958	0.123962	spearman correlation	BMI percentile age 3	rs12361186	0.000239849	0.154209	spearman correlation
BMI age 7	rs4688350	0.0482534	0.0965543	spearman correlation	BMI percentile age 3	rs12487887	0.00752662	0.112529	spearman correlation
BMI age 7	rs4688351	0.0482534	0.0965543	spearman correlation	BMI percentile age 3	rs12487914	0.00062193	0.143784	spearman correlation
BMI age 7	rs4688352	0.0417937	0.0994944	spearman correlation	BMI percentile age 3	rs12488010	0.00562784	0.116548	spearman correlation
BMI age 7	rs4688354	0.0482534	0.0965543	spearman correlation	BMI percentile age 3	rs12489480	0.000474927	0.146804	spearman correlation
BMI age 7	rs4688355	0.0482534	0.0965543	spearman correlation	BMI percentile age 3	rs12490488	0.0151025	0.102367	spearman correlation
BMI age 7	rs542461374	0.0112537	0.123723	spearman correlation	BMI percentile age 3	rs12491168	0.000239849	0.154209	spearman correlation
BMI age 7	rs57909679	0.00617123	0.133585	spearman correlation	BMI percentile age 3	rs12491230	0.00250551	0.127156	spearman correlation
BMI age 7	rs59020178	0.0175153	0.116015	spearman correlation	BMI percentile age 3	rs12491421	0.000434253	0.147794	spearman correlation
BMI age 7	rs60506419	0.0175153	0.116015	spearman correlation	BMI percentile age 3	rs12492105	0.00281821	0.125663	spearman correlation
BMI age 7	rs6767126	0.00154206	0.154235	spearman correlation	BMI percentile age 3	rs12492551	0.000906773	0.139461	spearman correlation
BMI age 7	rs6775598	0.0258576	0.108863	spearman correlation	BMI percentile age 3	rs12492742	9.31996e-05	0.163937	spearman correlation
BMI age 7	rs6787292	0.0482534	0.0965543	spearman correlation	BMI percentile age 3	rs12494251	0.00250551	0.127156	spearman correlation
BMI age 7	rs6787313	0.0482534	0.0965543	spearman correlation	BMI percentile age 3	rs12494269	0.00636433	0.114863	spearman correlation
BMI age 7	rs6787595	0.0482534	0.0965543	spearman correlation	BMI percentile age 3	rs12494967	0.00600743	0.115656	spearman correlation
BMI age 7	rs72037548	0.0143075	0.119591	spearman correlation	BMI percentile age 3	rs12496007	0.000924167	0.13924	spearman correlation
BMI age 7	rs72882746	0.0112925	0.123664	spearman correlation	BMI percentile age 3	rs12632475	0.00711986	0.113306	spearman correlation
BMI age 7	rs72882775	0.0448585	0.0980551	spearman correlation	BMI percentile age 3	rs12633756	0.0422576	-0.0856284	spearman correlation
BMI age 7	rs72882789	0.0176047	0.115924	spearman correlation	BMI percentile age 3	rs12637792	0.0301786	0.0913712	spearman correlation
BMI age 7	rs73100273	0.0428535	-0.0989869	spearman correlation	BMI percentile age 3	rs13079703	0.00577684	-0.116192	spearman correlation
BMI age 7	rs73831590	0.00309159	0.144206	spearman correlation	BMI percentile age 3	rs13095141	0.0073418	0.112877	spearman correlation
BMI age 7	rs73836083	0.0104291	0.125008	spearman correlation	BMI percentile age 3	rs13322666	0.00080854	0.140789	spearman correlation
BMI age 7	rs73836084	0.0104291	0.125008	spearman correlation	BMI percentile age 3	rs13323559	0.000372832	0.149466	spearman correlation
BMI age 7	rs73840546	0.0071666	0.13119	spearman correlation	BMI percentile age 3	rs137938145	0.000327775	0.150865	spearman correlation
BMI age 7	rs74278845	0.0111348	0.123903	spearman correlation	BMI percentile age 3	rs139313721	0.00137764	0.13452	spearman correlation
BMI age 7	rs74579058	0.0327757	0.10432	spearman correlation	BMI percentile age 3	rs139751392	0.00796224	0.111737	spearman correlation
BMI age 7	rs74622387	0.0175153	0.116015	spearman correlation	BMI percentile age 3	rs139944506	0.00587293	0.115966	spearman correlation
BMI age 7	rs74872194	0.00408134	0.140023	spearman correlation	BMI percentile age 3	rs140032332	0.0302141	0.0913516	spearman correlation
BMI age 7	rs75306382	0.0215877	-0.112223	spearman correlation	BMI percentile age 3	rs1403968	0.000657198	0.143159	spearman correlation
BMI age 7	rs7616359	0.0344586	0.10334	spearman correlation	BMI percentile age 3	rs141954845	0.000924167	0.13924	spearman correlation
BMI age 7	rs76363204	0.0171937	0.116347	spearman correlation	BMI percentile age 3	rs142551303	0.000625837	0.143713	spearman correlation
BMI age 7	rs76372042	0.0111348	0.123903	spearman correlation	BMI percentile age 3	rs142994435	0.00796224	0.111737	spearman correlation
BMI age 7	rs7644138	0.0108848	-0.124287	spearman correlation	BMI percentile age 3	rs143080419	0.0241317	0.095034	spearman correlation
BMI age 7	rs76770164	0.00190015	-0.151287	spearman correlation	BMI percentile age 3	rs1447923	0.0370876	-0.087889	spearman correlation
BMI age 7	rs76988872	0.0253067	0.109268	spearman correlation	BMI percentile age 3	rs146317771	0.000835888	0.140405	spearman correlation
BMI age 7	rs77011490	0.0294726	0.106374	spearman correlation	BMI percentile age 3	rs1470035	8.59407e-05	0.164746	spearman correlation
BMI age 7	rs77127316	0.00270679	-0.14617	spearman correlation	BMI percentile age 3	rs147029808	0.000854828	0.140146	spearman correlation
BMI age 7	rs77459161	0.0248342	0.109622	spearman correlation	BMI percentile age 3	rs147622327	0.000222053	0.155023	spearman correlation
BMI age 7	rs78758586	0.0461996	-0.0974513	spearman correlation	BMI percentile age 3	rs148332642	0.00796224	0.111737	spearman correlation
BMI age 7	rs79747889	0.00219226	0.149238	spearman correlation	BMI percentile age 3	rs148684263	0.000625837	0.143713	spearman correlation
BMI age 7	rs79775254	0.00408134	0.140023	spearman correlation	BMI percentile age 3	rs151262196	0.00403163	0.121019	spearman correlation
BMI age 7	rs9682234	0.0104291	0.125008	spearman correlation	BMI percentile age 3	rs1524017	0.0179428	0.0997215	spearman correlation
BMI age 7	rs9682902	0.0104291	0.125008	spearman correlation	BMI percentile age 3	rs1524018	0.00807029	0.111546	spearman correlation
BMI age 7	rs971866	0.0402435	-0.100257	spearman correlation	BMI percentile age 3	rs1530092	0.0299858	-0.0914778	spearman correlation
BMI age 7	rs9821406	0.0239041	0.110336	spearman correlation	BMI percentile age 3	rs1554599	0.000625837	0.143713	spearman correlation
BMI age 7	rs9832404	0.0434374	0.0987118	spearman correlation	BMI percentile age 3	rs1579912	0.00542821	0.11704	spearman correlation
BMI age 7	rs9839793	0.0482534	0.0965543	spearman correlation	BMI percentile age 3	rs17061792	0.0306253	0.0911264	spearman correlation
BMI age 7	rs9844774	0.0482534	0.0965543	spearman correlation	BMI percentile age 3	rs17062405	0.0127423	0.104922	spearman correlation
BMI age 7	rs9845743	0.0101111	0.125528	spearman correlation	BMI percentile age 3	rs17064628	0.00212371	0.129229	spearman correlation
BMI age 7	rs9845837	0.0400141	-0.100371	spearman correlation	BMI percentile age 3	rs17064630	0.000541418	0.145344	spearman correlation
BMI age 7	rs9846073	0.0433885	0.0987348	spearman correlation	BMI percentile age 3	rs17064653	0.0241317	0.095034	spearman correlation
BMI age 7	rs9850114	0.0482534	0.0965543	spearman correlation	BMI percentile age 3	rs17064657	0.00819156	0.111335	spearman correlation
BMI age 7	rs9856092	0.0378706	-0.101473	spearman correlation	BMI percentile age 3	rs17064660	0.027379	0.09298	spearman correlation
BMI age 7	rs9856859	0.0482534	0.0965543	spearman correlation	BMI percentile age 3	rs17680697	0.00670811	0.114135	spearman correlation
BMI age 7	rs9860681	0.0482534	0.0965543	spearman correlation	BMI percentile age 3	rs17681785	0.021334	-0.0970053	spearman correlation
BMI age 7	rs9881665	0.0192497	0.114315	spearman correlation	BMI percentile age 3	rs1880218	0.00648961	0.114593	spearman correlation
BMI age 7	rs9882800	0.041778	0.099502	spearman correlation	BMI percentile age 3	rs189279372	0.00623178	-0.115153	spearman correlation
BMI age 8	3:59787901	0.00253439	0.155481	spearman correlation	BMI percentile age 3	rs1900669	0.0386455	-0.0871811	spearman correlation
BMI age 8	3:59889845	0.0149518	0.125589	spearman correlation	BMI percentile age 3	rs1916800	0.000541418	0.145344	spearman correlation
BMI age 8	3:59889846	0.0207158	0.11942	spearman correlation	BMI percentile age 3	rs1916801	0.000541418	0.145344	spearman correlation
BMI age 8	3:59935243	0.0380062	0.107191	spearman correlation	BMI percentile age 3	rs193017108	0.000479857	0.146689	spearman correlation
BMI age 8	3:59937401	0.0417285	0.105209	spearman correlation	BMI percentile age 3	rs1967348	0.00789989	0.111848	spearman correlation
BMI age 8	3:59937462	0.0417285	0.105209	spearman correlation	BMI percentile age 3	rs1980308	0.000625837	0.143713	spearman correlation
BMI age 8	3:59999323	0.000496263	0.178992	spearman correlation	BMI percentile age 3	rs1980309	0.000625837	0.143713	spearman correlation
BMI age 8	3:60016855	0.0367582	0.107892	spearman correlation	BMI percentile age 3	rs1980310	0.000625837	0.143713	spearman correlation
BMI age 8	3:60107521	0.048437	-0.101986	spearman correlation	BMI percentile age 3	rs1980311	0.000625837	0.143713	spearman correlation
BMI age 8	3:60113545	0.0389201	0.106689	spearman correlation	BMI percentile age 3	rs199497769	0.00456867	0.11936	spearman correlation
BMI age 8	3:60116510	0.00213644	0.158094	spearman correlation	BMI percentile age 3	rs199846247	0.00126756	0.135517	spearman correlation
BMI age 8	3:60246190	0.0381304	-0.107122	spearman correlation	BMI percentile age 3	rs2003794	0.00865928	0.110546	spearman correlation
BMI age 8	3:60252827	0.0480587	-0.102158	spearman correlation	BMI percentile age 3	rs200444761	0.00147449	0.133702	spearman correlation
BMI age 8	3:60364978	0.0246405	-0.116029	spearman correlation	BMI percentile age 3	rs200628954	0.000620754	0.143805	spearman correlation
BMI age 8	3:60748133	0.0112118	-0.130833	spearman correlation	BMI percentile age 3	rs201162508	0.00804504	0.11159	spearman correlation
BMI age 8	3:60748842	0.0170311	-0.123156	spearman correlation	BMI percentile age 3	rs201504194	0.00140399	0.134292	spearman correlation
BMI age 8	3:60750062	0.0171847	-0.122987	spearman correlation	BMI percentile age 3	rs202040070	0.000210133	0.155604	spearman correlation
BMI age 8	3:60752004	0.00858676	-0.135539	spearman correlation	BMI percentile age 3	rs202131628	0.00721037	0.11313	spearman correlation
BMI age 8	3:60752218	0.00686576	-0.13938	spearman correlation	BMI percentile age 3	rs2156975	0.0462226	-0.084048	spearman correlation
BMI age 8	3:60752393	0.00914157	-0.134447	spearman correlation	BMI percentile age 3	rs2450165	0.002255	-0.12848	spearman correlation
BMI age 8	3:60753366	0.00428635	-0.147185	spearman correlation	BMI percentile age 3	rs28444511	0.00304887	-0.124655	spearman correlation
BMI age 8	3:60754752	0.00428635	-0.147185	spearman correlation	BMI percentile age 3	rs28735912	0.00441127	0.119827	spearman correlation
BMI age 8	3:60757887	0.00850643	-0.135703	spearman correlation	BMI percentile age 3	rs28845848	0.00825093	-0.111233	spearman correlation
BMI age 8	3:60758793	0.0022805	-0.1571	spearman correlation	BMI percentile age 3	rs2886260	0.00436432	0.119969	spearman correlation
BMI age 8	3:60759272	0.0022805	-0.1571	spearman correlation	BMI percentile age 3	rs34095404	0.0232437	0.0956372	spearman correlation
BMI age 8	3:60764828	0.00205229	-0.158702	spearman correlation	BMI percentile age 3	rs34335317	0.000348952	0.150187	spearman correlation
BMI age 8	3:60766875	0.00863382	-0.135444	spearman correlation	BMI percentile age 3	rs34515056	0.000348952	0.150187	spearman correlation
BMI age 8	3:60780913	0.0292077	-0.112627	spearman correlation	BMI percentile age 3	rs34673526	0.038987	-0.0870292	spearman correlation
BMI age 8	3:60781444	0.00847546	-0.135766	spearman correlation	BMI percentile age 3	rs34673542	0.000405054	0.148559	spearman correlation
BMI age 8	3:60781475	0.0135274	-0.127433	spearman correlation	BMI percentile age 3	rs34706798	0.000348952	0.150187	spearman correlation
BMI age 8	3:60781895	0.0135274	-0.127433	spearman correlation	BMI percentile age 3	rs34799084	0.0120444	-0.105758	spearman correlation
BMI age 8	3:60781899	0.0135274	-0.127433	spearman correlation	BMI percentile age 3	rs34827609	0.00942772	-0.109329	spearman correlation
BMI age 8	3:60782006	0.0135274	-0.127433	spearman correlation	BMI percentile age 3	rs35198002	0.000541418	0.145344	spearman correlation
BMI age 8	3:60782102	0.0135274	-0.127433	spearman correlation	BMI percentile age 3	rs35536483	0.0319593	0.0904133	spearman correlation
BMI age 8	3:60782122	0.0135274	-0.127433	spearman correlation	BMI percentile age 3	rs35545161	0.0406092	-0.0863225	spearman correlation
BMI age 8	3:60782218	0.0135274	-0.127433	spearman correlation	BMI percentile age 3	rs35557543	0.000123338	0.161111	spearman correlation
BMI age 8	3:60782381	0.0135274	-0.127433	spearman correlation	BMI percentile age 3	rs35808939	0.0265785	-0.093466	spearman correlation
BMI age 8	3:60782743	0.0135274	-0.127433	spearman correlation	BMI percentile age 3	rs36063715	0.00401704	0.121066	spearman correlation
BMI age 8	3:60784143	0.0135274	-0.127433	spearman correlation	BMI percentile age 3	rs368791335	7.12366e-05	0.166604	spearman correlation
BMI age 8	3:60784145	0.0135274	-0.127433	spearman correlation	BMI percentile age 3	rs378346	0.00603396	0.115596	spearman correlation
BMI age 8	3:60784320	0.0135274	-0.127433	spearman correlation	BMI percentile age 3	rs379394	0.0325136	0.0901244	spearman correlation
BMI age 8	3:60784439	0.0148142	-0.12576	spearman correlation	BMI percentile age 3	rs3856659	0.0378672	-0.0875317	spearman correlation
BMI age 8	3:60784672	0.0135374	-0.12742	spearman correlation	BMI percentile age 3	rs3912493	0.0288596	-0.0921125	spearman correlation
BMI age 8	3:60784973	0.0134982	-0.127473	spearman correlation	BMI percentile age 3	rs3915074	0.0179428	0.0997215	spearman correlation
BMI age 8	3:60785423	0.0134982	-0.127473	spearman correlation	BMI percentile age 3	rs4117970	0.0303675	0.0912673	spearman correlation
BMI age 8	3:60787735	0.00863118	0.13545	spearman correlation	BMI percentile age 3	rs424675	0.00542821	0.11704	spearman correlation
BMI age 8	3:60839058	0.0135192	0.127444	spearman correlation	BMI percentile age 3	rs4289309	0.0247022	0.0946566	spearman correlation
BMI age 8	3:60840113	0.0135192	0.127444	spearman correlation	BMI percentile age 3	rs4402933	0.000835888	0.140405	spearman correlation
BMI age 8	3:60842730	0.0135192	0.127444	spearman correlation	BMI percentile age 3	rs4425247	0.000835888	0.140405	spearman correlation
BMI age 8	3:60843320	0.0135192	0.127444	spearman correlation	BMI percentile age 3	rs4465902	0.0247022	0.0946566	spearman correlation
BMI age 8	3:60844642	0.0135192	0.127444	spearman correlation	BMI percentile age 3	rs4465903	0.0247022	0.0946566	spearman correlation
BMI age 8	3:60938643	0.0124526	0.128942	spearman correlation	BMI percentile age 3	rs4533645	0.000625837	0.143713	spearman correlation
BMI age 8	3:60938924	0.0167765	0.12344	spearman correlation	BMI percentile age 3	rs4542973	0.0247022	0.0946566	spearman correlation
BMI age 8	3:61035834	0.00993738	0.13298	spearman correlation	BMI percentile age 3	rs4605537	0.000934686	0.139109	spearman correlation
BMI age 8	3:61036243	0.00992775	0.132997	spearman correlation	BMI percentile age 3	rs4622857	0.0247022	0.0946566	spearman correlation
BMI age 8	3:61038033	0.0100459	0.132788	spearman correlation	BMI percentile age 3	rs4679530	0.0112268	0.106793	spearman correlation
BMI age 8	3:61038309	0.0148328	0.125737	spearman correlation	BMI percentile age 3	rs4679531	0.00437914	0.119924	spearman correlation
BMI age 8	3:61038319	0.010631	0.131783	spearman correlation	BMI percentile age 3	rs4688135	0.000181537	0.157134	spearman correlation
BMI age 8	3:61070454	0.0453678	0.103411	spearman correlation	BMI percentile age 3	rs4688292	0.00441127	0.119827	spearman correlation
BMI age 8	3:61070612	0.0453678	0.103411	spearman correlation	BMI percentile age 3	rs4688324	0.00773653	0.112142	spearman correlation
BMI age 8	3:61074229	0.0333139	0.109938	spearman correlation	BMI percentile age 3	rs4688333	0.00312043	0.124357	spearman correlation
BMI age 8	3:61184018	0.0330113	0.110126	spearman correlation	BMI percentile age 3	rs4688335	0.000243078	0.154067	spearman correlation
BMI age 8	3:61213993	0.0303993	-0.111815	spearman correlation	BMI percentile age 3	rs4688338	0.00368895	0.122185	spearman correlation
BMI age 8	3:61219865	0.022271	-0.118015	spearman correlation	BMI percentile age 3	rs4688350	0.000625837	0.143713	spearman correlation
BMI age 8	rs1021227	0.0203564	0.119758	spearman correlation	BMI percentile age 3	rs4688351	0.00123052	0.13587	spearman correlation
BMI age 8	rs10510859	0.00606845	0.141462	spearman correlation	BMI percentile age 3	rs4688352	0.000127032	0.160811	spearman correlation
BMI age 8	rs10561160	0.00876654	0.135179	spearman correlation	BMI percentile age 3	rs4688353	0.00307731	0.124536	spearman correlation
BMI age 8	rs112362796	0.0198526	0.12024	spearman correlation	BMI percentile age 3	rs4688354	0.00214295	0.129116	spearman correlation
BMI age 8	rs116191320	0.0110003	0.131174	spearman correlation	BMI percentile age 3	rs4688355	0.000549624	0.145175	spearman correlation
BMI age 8	rs11707031	0.0108717	-0.131384	spearman correlation	BMI percentile age 3	rs4688358	0.000474927	0.146804	spearman correlation
BMI age 8	rs11707595	0.042953	-0.10459	spearman correlation	BMI percentile age 3	rs4688359	0.000474927	0.146804	spearman correlation
BMI age 8	rs11715245	0.042953	-0.10459	spearman correlation	BMI percentile age 3	rs4688361	0.000862767	0.140039	spearman correlation
BMI age 8	rs11718220	0.0275009	-0.113841	spearman correlation	BMI percentile age 3	rs4974228	0.0190445	0.0987933	spearman correlation
BMI age 8	rs11918956	0.0141565	0.126599	spearman correlation	BMI percentile age 3	rs542461374	0.0281286	0.0925359	spearman correlation
BMI age 8	rs12107509	0.0271093	0.114129	spearman correlation	BMI percentile age 3	rs55827397	0.0248879	-0.0945353	spearman correlation
BMI age 8	rs12107512	0.0336356	0.109739	spearman correlation	BMI percentile age 3	rs57399901	0.00925134	0.1096	spearman correlation
BMI age 8	rs12107612	0.0476058	0.102365	spearman correlation	BMI percentile age 3	rs58235068	0.0241317	0.095034	spearman correlation
BMI age 8	rs12108196	0.0214608	0.118736	spearman correlation	BMI percentile age 3	rs58675171	0.0241317	0.095034	spearman correlation
BMI age 8	rs12492524	0.0300829	-0.112028	spearman correlation	BMI percentile age 3	rs59883301	0.00925134	0.1096	spearman correlation
BMI age 8	rs12633258	0.0407065	-0.105738	spearman correlation	BMI percentile age 3	rs59911261	0.00441127	0.119827	spearman correlation
BMI age 8	rs13060801	0.0110838	0.131039	spearman correlation	BMI percentile age 3	rs60559507	0.00109161	0.137289	spearman correlation
BMI age 8	rs13088130	0.0274645	-0.113868	spearman correlation	BMI percentile age 3	rs61022836	0.00581272	-0.116107	spearman correlation
BMI age 8	rs13316031	0.0454641	0.103365	spearman correlation	BMI percentile age 3	rs61440939	0.00711986	0.113306	spearman correlation
BMI age 8	rs145562388	0.016199	0.124097	spearman correlation	BMI percentile age 3	rs62268425	0.00135917	0.134682	spearman correlation
BMI age 8	rs148487698	0.00844808	-0.135822	spearman correlation	BMI percentile age 3	rs62268809	0.00600012	0.115673	spearman correlation
BMI age 8	rs149758984	0.010597	0.13184	spearman correlation	BMI percentile age 3	rs62268811	0.00620694	0.115208	spearman correlation
BMI age 8	rs1683356	0.0336555	0.109727	spearman correlation	BMI percentile age 3	rs6445194	0.0240559	-0.0950848	spearman correlation
BMI age 8	rs17061792	0.00292676	0.153248	spearman correlation	BMI percentile age 3	rs67130748	0.00135917	0.134682	spearman correlation
BMI age 8	rs17062315	0.013911	0.12692	spearman correlation	BMI percentile age 3	rs6772908	0.0077653	-0.11209	spearman correlation
BMI age 8	rs17062321	0.0123571	0.129081	spearman correlation	BMI percentile age 3	rs6782111	0.0486041	-0.0831528	spearman correlation
BMI age 8	rs17062324	0.0115327	0.130327	spearman correlation	BMI percentile age 3	rs6787292	0.000452486	0.14734	spearman correlation
BMI age 8	rs17062361	0.00381347	0.149066	spearman correlation	BMI percentile age 3	rs6787313	0.000452486	0.14734	spearman correlation
BMI age 8	rs17062405	0.037939	0.107228	spearman correlation	BMI percentile age 3	rs6787511	0.00520954	0.117597	spearman correlation
BMI age 8	rs17064376	0.0199911	0.120106	spearman correlation	BMI percentile age 3	rs6787595	0.000452486	0.14734	spearman correlation
BMI age 8	rs17064379	0.0336356	0.109739	spearman correlation	BMI percentile age 3	rs6804301	0.0170598	-0.100502	spearman correlation
BMI age 8	rs17064381	0.0336356	0.109739	spearman correlation	BMI percentile age 3	rs71296711	0.000906773	0.139461	spearman correlation
BMI age 8	rs1868221	0.0498951	0.101336	spearman correlation	BMI percentile age 3	rs72882746	0.0226492	0.0960523	spearman correlation
BMI age 8	rs1905866	0.0250329	-0.115717	spearman correlation	BMI percentile age 3	rs72882775	0.00900277	0.109991	spearman correlation
BMI age 8	rs200871900	0.0188298	-0.121253	spearman correlation	BMI percentile age 3	rs72882789	0.013638	0.103907	spearman correlation
BMI age 8	rs2361339	0.0276411	0.113739	spearman correlation	BMI percentile age 3	rs73112334	0.0113382	-0.106648	spearman correlation
BMI age 8	rs2687163	0.0157446	0.124628	spearman correlation	BMI percentile age 3	rs741898	0.00860241	0.11064	spearman correlation
BMI age 8	rs2687166	0.0101204	0.132657	spearman correlation	BMI percentile age 3	rs74278845	0.0408396	0.086224	spearman correlation
BMI age 8	rs2736825	0.0195205	0.120564	spearman correlation	BMI percentile age 3	rs7432943	0.000835888	0.140405	spearman correlation
BMI age 8	rs2736827	0.00919086	0.134353	spearman correlation	BMI percentile age 3	rs74627412	0.000354541	0.150014	spearman correlation
BMI age 8	rs34687143	0.0431912	0.104471	spearman correlation	BMI percentile age 3	rs74696695	0.0309824	-0.090933	spearman correlation
BMI age 8	rs34723569	0.00385815	0.148879	spearman correlation	BMI percentile age 3	rs75153282	0.00989934	0.108625	spearman correlation
BMI age 8	rs34799084	0.0341395	-0.109431	spearman correlation	BMI percentile age 3	rs75171330	0.00283892	0.125569	spearman correlation
BMI age 8	rs35545161	0.0133831	-0.12763	spearman correlation	BMI percentile age 3	rs75306382	0.00294746	-0.125089	spearman correlation
BMI age 8	rs3772500	0.0486615	-0.101885	spearman correlation	BMI percentile age 3	rs75540235	0.0325136	0.0901244	spearman correlation
BMI age 8	rs3915502	0.0167519	-0.123467	spearman correlation	BMI percentile age 3	rs75722062	0.00498443	-0.118192	spearman correlation
BMI age 8	rs4289309	0.0492211	0.101635	spearman correlation	BMI percentile age 3	rs75883200	0.0136653	0.103877	spearman correlation
BMI age 8	rs4375999	0.0224217	0.117883	spearman correlation	BMI percentile age 3	rs7615959	0.0121139	-0.105672	spearman correlation
BMI age 8	rs4465902	0.0492211	0.101635	spearman correlation	BMI percentile age 3	rs76235232	0.00810971	0.111477	spearman correlation
BMI age 8	rs4465903	0.0492211	0.101635	spearman correlation	BMI percentile age 3	rs7626576	0.0256538	-0.0940433	spearman correlation
BMI age 8	rs4542973	0.0492211	0.101635	spearman correlation	BMI percentile age 3	rs7626688	0.0217087	-0.0967287	spearman correlation
BMI age 8	rs4622857	0.0492211	0.101635	spearman correlation	BMI percentile age 3	rs7636370	0.00307057	0.124564	spearman correlation
BMI age 8	rs4688293	0.0264737	0.114603	spearman correlation	BMI percentile age 3	rs7636374	0.00395408	-0.121274	spearman correlation
BMI age 8	rs542461374	0.0471568	0.102571	spearman correlation	BMI percentile age 3	rs76372042	0.0408396	0.086224	spearman correlation
BMI age 8	rs55953691	0.0214608	0.118736	spearman correlation	BMI percentile age 3	rs7638056	0.0420552	-0.0857124	spearman correlation
BMI age 8	rs57909679	0.0264795	0.114599	spearman correlation	BMI percentile age 3	rs7640756	0.00583375	0.116058	spearman correlation
BMI age 8	rs6767126	0.00601083	0.141621	spearman correlation	BMI percentile age 3	rs7642109	0.00935368	-0.109443	spearman correlation
BMI age 8	rs6784116	0.0247502	-0.115941	spearman correlation	BMI percentile age 3	rs7643983	0.0288897	-0.0920952	spearman correlation
BMI age 8	rs6791403	0.0199272	0.120168	spearman correlation	BMI percentile age 3	rs76495385	0.0010338	0.13793	spearman correlation
BMI age 8	rs67928408	0.012743	-0.128523	spearman correlation	BMI percentile age 3	rs76724077	0.0054906	-0.116884	spearman correlation
BMI age 8	rs6801047	0.0249673	0.115769	spearman correlation	BMI percentile age 3	rs76744734	0.00640069	0.114784	spearman correlation
BMI age 8	rs72037548	0.0113861	0.130557	spearman correlation	BMI percentile age 3	rs77011490	0.0470113	0.0837473	spearman correlation
BMI age 8	rs72875959	0.0438319	0.104154	spearman correlation	BMI percentile age 3	rs77245022	0.0108732	0.107261	spearman correlation
BMI age 8	rs72882746	0.0484361	0.101987	spearman correlation	BMI percentile age 3	rs77400124	0.0295992	-0.0916933	spearman correlation
BMI age 8	rs72882789	0.00872053	0.13527	spearman correlation	BMI percentile age 3	rs77459161	0.0272963	0.0930296	spearman correlation
BMI age 8	rs73100273	0.0183389	-0.121756	spearman correlation	BMI percentile age 3	rs77686999	0.00859539	0.110652	spearman correlation
BMI age 8	rs73831590	0.00276641	0.154126	spearman correlation	BMI percentile age 3	rs78047657	0.00600743	0.115656	spearman correlation
BMI age 8	rs73832562	0.00915665	0.134418	spearman correlation	BMI percentile age 3	rs78564328	0.00807029	0.111546	spearman correlation
BMI age 8	rs73839564	0.0347983	0.109035	spearman correlation	BMI percentile age 3	rs78917192	0.0188994	-0.0989129	spearman correlation
BMI age 8	rs73840546	0.00740452	0.138093	spearman correlation	BMI percentile age 3	rs78942049	0.0096813	0.108947	spearman correlation
BMI age 8	rs74278845	0.0357929	0.108448	spearman correlation	BMI percentile age 3	rs79262939	0.0204744	0.0976561	spearman correlation
BMI age 8	rs74476096	0.0249673	0.115769	spearman correlation	BMI percentile age 3	rs79522983	0.00600743	0.115656	spearman correlation
BMI age 8	rs74752106	0.0238686	0.116657	spearman correlation	BMI percentile age 3	rs80056411	0.00591495	0.115869	spearman correlation
BMI age 8	rs74872194	0.0194799	0.120604	spearman correlation	BMI percentile age 3	rs9311799	0.00141303	0.134215	spearman correlation
BMI age 8	rs75306382	0.00827618	-0.136178	spearman correlation	BMI percentile age 3	rs9799246	0.00161974	0.132563	spearman correlation
BMI age 8	rs75883200	0.0448449	0.103662	spearman correlation	BMI percentile age 3	rs9812158	0.00569201	0.116394	spearman correlation
BMI age 8	rs7616359	0.00865461	0.135402	spearman correlation	BMI percentile age 3	rs9812704	0.0208587	-0.0973623	spearman correlation
BMI age 8	rs76363204	0.0277877	0.113633	spearman correlation	BMI percentile age 3	rs9812794	0.00112725	0.13691	spearman correlation
BMI age 8	rs76372042	0.0357929	0.108448	spearman correlation	BMI percentile age 3	rs9819370	0.0476812	-0.0834952	spearman correlation
BMI age 8	rs7644138	0.0107463	-0.131591	spearman correlation	BMI percentile age 3	rs9823201	0.000869091	0.139954	spearman correlation
BMI age 8	rs76624557	0.0249673	0.115769	spearman correlation	BMI percentile age 3	rs9823902	0.00417225	0.120566	spearman correlation
BMI age 8	rs76770164	0.00221123	-0.15757	spearman correlation	BMI percentile age 3	rs9825153	0.0165762	-0.100945	spearman correlation
BMI age 8	rs76988872	0.034436	0.109252	spearman correlation	BMI percentile age 3	rs9825823	0.0181054	-0.0995814	spearman correlation
BMI age 8	rs77011490	0.0463927	0.102927	spearman correlation	BMI percentile age 3	rs9827045	0.00405992	0.120926	spearman correlation
BMI age 8	rs77127316	0.00349853	-0.150439	spearman correlation	BMI percentile age 3	rs9828175	0.00599565	0.115683	spearman correlation
BMI age 8	rs77459161	0.0492211	0.101635	spearman correlation	BMI percentile age 3	rs9829886	0.00583375	0.116058	spearman correlation
BMI age 8	rs782111335	0.047776	0.102287	spearman correlation	BMI percentile age 3	rs9831509	0.0158216	-0.101658	spearman correlation
BMI age 8	rs78610259	0.0214608	0.118736	spearman correlation	BMI percentile age 3	rs9832387	0.000591323	0.144354	spearman correlation
BMI age 8	rs79747889	0.00967142	0.133458	spearman correlation	BMI percentile age 3	rs9832404	0.000418327	0.148205	spearman correlation
BMI age 8	rs79775254	0.0194799	0.120604	spearman correlation	BMI percentile age 3	rs9833913	0.0010338	0.13793	spearman correlation
BMI age 8	rs971866	0.00983851	-0.133156	spearman correlation	BMI percentile age 3	rs9839700	0.000115771	0.161754	spearman correlation
BMI age 8	rs9811991	0.0121041	0.129456	spearman correlation	BMI percentile age 3	rs9839793	0.000625837	0.143713	spearman correlation
BMI age 8	rs9820935	0.0405837	0.105802	spearman correlation	BMI percentile age 3	rs9841468	0.00417225	0.120566	spearman correlation
BMI age 8	rs9821406	0.00474821	0.145521	spearman correlation	BMI percentile age 3	rs9843007	0.000377308	0.149336	spearman correlation
BMI age 8	rs9830935	0.0306151	0.111671	spearman correlation	BMI percentile age 3	rs9844774	0.000625837	0.143713	spearman correlation
BMI age 8	rs9837996	0.0303882	-0.111822	spearman correlation	BMI percentile age 3	rs9846073	0.000541418	0.145344	spearman correlation
BMI age 8	rs9845743	0.00692636	0.139231	spearman correlation	BMI percentile age 3	rs9848948	0.000428018	0.147953	spearman correlation
BMI age 8	rs9865813	0.0414174	0.105369	spearman correlation	BMI percentile age 3	rs9850114	0.000934686	0.139109	spearman correlation
BMI age 8	rs9879362	0.0110592	0.131079	spearman correlation	BMI percentile age 3	rs9856189	0.00118975	0.136271	spearman correlation
BMI age 8	rs9881474	0.013911	0.12692	spearman correlation	BMI percentile age 3	rs9856559	0.000977918	0.138581	spearman correlation
BMI age 8	rs9881665	0.0113948	0.130543	spearman correlation	BMI percentile age 3	rs9856859	0.000625837	0.143713	spearman correlation
BMI age 8	rs9881795	0.013911	0.12692	spearman correlation	BMI percentile age 3	rs9857606	0.00824807	0.111238	spearman correlation
BMI category age 2	3:59737098	0.0165629	0.102328	spearman correlation	BMI percentile age 3	rs9858680	0.00129196	0.135289	spearman correlation
BMI category age 2	3:59741862	0.000306689	-0.153628	spearman correlation	BMI percentile age 3	rs9860681	0.000625837	0.143713	spearman correlation
BMI category age 2	3:59744663	0.0188356	0.10031	spearman correlation	BMI percentile age 3	rs9861713	0.00529614	0.117373	spearman correlation
BMI category age 2	3:59746073	0.00587192	0.117542	spearman correlation	BMI percentile age 3	rs9867295	0.00414592	0.120649	spearman correlation
BMI category age 2	3:59749476	0.00389865	0.123106	spearman correlation	BMI percentile age 3	rs9868708	0.000354541	0.150014	spearman correlation
BMI category age 2	3:59749605	0.00291575	0.126924	spearman correlation	BMI percentile age 3	rs9868863	0.000374297	0.149423	spearman correlation
BMI category age 2	3:59749703	0.00587565	0.117533	spearman correlation	BMI percentile age 3	rs9871019	0.00620694	0.115208	spearman correlation
BMI category age 2	3:59751052	0.00267146	0.128055	spearman correlation	BMI percentile age 3	rs9871498	0.00620694	0.115208	spearman correlation
BMI category age 2	3:59765645	2.15896e-05	0.180378	spearman correlation	BMI percentile age 3	rs9871638	0.000144045	0.159526	spearman correlation
BMI category age 2	3:59771951	0.00100076	0.140181	spearman correlation	BMI percentile age 3	rs9875504	0.000617887	0.143858	spearman correlation
BMI category age 2	3:59774914	0.0240192	0.0964022	spearman correlation	BMI percentile age 3	rs9875827	0.00118975	0.136271	spearman correlation
BMI category age 2	3:59781110	0.000960555	0.140667	spearman correlation	BMI percentile age 3	rs9876185	0.00121724	0.135999	spearman correlation
BMI category age 2	3:59781217	0.00100289	0.140155	spearman correlation	BMI percentile age 3	rs9879191	0.0033156	0.123574	spearman correlation
BMI category age 2	3:59783884	0.000373769	0.151456	spearman correlation	BMI percentile age 3	rs9879848	0.00531029	0.117337	spearman correlation
BMI category age 2	3:59785090	0.000676342	0.144763	spearman correlation	BMI percentile age 3	rs9881340	0.000338174	0.150527	spearman correlation
BMI category age 2	3:59785146	0.00145246	0.135695	spearman correlation	BMI percentile age 3	rs9882800	0.000621783	0.143787	spearman correlation
BMI category age 2	3:59787901	0.00731245	0.114465	spearman correlation	BMI percentile age 3	rs9883296	0.0249093	0.0945214	spearman correlation
BMI category age 2	3:59789101	4.9057e-05	0.17253	spearman correlation	BMI percentile age 3	rs9884072	0.00362365	0.122418	spearman correlation
BMI category age 2	3:59789493	0.000507373	0.148042	spearman correlation	BMI percentile age 3	rs9917755	0.00141303	0.134215	spearman correlation
BMI category age 2	3:59789614	0.000342859	0.152408	spearman correlation	BMI percentile age 3	rs9917837	0.00121724	0.135999	spearman correlation
BMI category age 2	3:59790167	0.00258865	0.128459	spearman correlation	BMI percentile age 4	3:59737098	0.0035944	-0.128712	spearman correlation
BMI category age 2	3:59790427	0.000499665	0.148215	spearman correlation	BMI percentile age 4	3:59744663	0.00457993	-0.125356	spearman correlation
BMI category age 2	3:59791240	0.00500293	0.119744	spearman correlation	BMI percentile age 4	3:59790167	0.0335513	0.0941373	spearman correlation
BMI category age 2	3:59793062	0.000375902	0.151393	spearman correlation	BMI percentile age 4	3:59790427	0.0144903	0.108208	spearman correlation
BMI category age 2	3:59804258	0.00170225	0.133743	spearman correlation	BMI percentile age 4	3:59791240	0.0335513	0.0941373	spearman correlation
BMI category age 2	3:59810867	0.00574496	0.117844	spearman correlation	BMI percentile age 4	3:59793062	0.0115075	0.111816	spearman correlation
BMI category age 2	3:59811024	0.00655405	0.116009	spearman correlation	BMI percentile age 4	3:59871049	0.0349582	-0.0934061	spearman correlation
BMI category age 2	3:59811637	0.00598823	0.117269	spearman correlation	BMI percentile age 4	3:60010550	0.00372517	0.128222	spearman correlation
BMI category age 2	3:59823218	0.000772653	0.143221	spearman correlation	BMI percentile age 4	3:60011243	0.00413275	0.126789	spearman correlation
BMI category age 2	3:59827416	0.00698663	0.11511	spearman correlation	BMI percentile age 4	3:60092100	0.00834751	-0.116686	spearman correlation
BMI category age 2	3:59834138	0.000570293	0.146716	spearman correlation	BMI percentile age 4	3:60092706	0.00999693	-0.113972	spearman correlation
BMI category age 2	3:59841529	0.00567884	-0.118004	spearman correlation	BMI percentile age 4	3:60092789	0.00541321	-0.122994	spearman correlation
BMI category age 2	3:59841664	0.00465791	-0.120716	spearman correlation	BMI percentile age 4	3:60092896	0.00195986	-0.136795	spearman correlation
BMI category age 2	3:59841673	0.00638079	-0.116384	spearman correlation	BMI percentile age 4	3:60092971	0.00217834	-0.135417	spearman correlation
BMI category age 2	3:59842644	0.000113237	-0.16416	spearman correlation	BMI percentile age 4	3:60093362	0.00752353	-0.118226	spearman correlation
BMI category age 2	3:59843257	0.00762185	-0.113876	spearman correlation	BMI percentile age 4	3:60094274	0.000489809	-0.153832	spearman correlation
BMI category age 2	3:59844030	0.00740742	-0.114282	spearman correlation	BMI percentile age 4	3:60101835	0.0101037	-0.113811	spearman correlation
BMI category age 2	3:59844776	0.00691235	-0.115261	spearman correlation	BMI percentile age 4	3:60134996	0.021113	0.102093	spearman correlation
BMI category age 2	3:59845153	0.00626229	-0.116646	spearman correlation	BMI percentile age 4	3:60209258	0.0235514	0.100261	spearman correlation
BMI category age 2	3:59846614	0.00691235	-0.115261	spearman correlation	BMI percentile age 4	3:60252973	0.00603395	-0.12144	spearman correlation
BMI category age 2	3:59847978	0.00873778	-0.111916	spearman correlation	BMI percentile age 4	3:60255590	0.00466026	-0.125112	spearman correlation
BMI category age 2	3:59848610	0.00873778	-0.111916	spearman correlation	BMI percentile age 4	3:60261283	0.0085405	-0.116345	spearman correlation
BMI category age 2	3:59849088	0.00873778	-0.111916	spearman correlation	BMI percentile age 4	3:60262842	0.00448408	-0.125652	spearman correlation
BMI category age 2	3:59849547	0.00762185	-0.113876	spearman correlation	BMI percentile age 4	3:60263917	0.00421897	-0.126502	spearman correlation
BMI category age 2	3:59849717	0.00873778	-0.111916	spearman correlation	BMI percentile age 4	3:60264266	0.00235297	-0.134404	spearman correlation
BMI category age 2	3:59849803	0.00691235	-0.115261	spearman correlation	BMI percentile age 4	3:60265636	0.00269498	-0.132604	spearman correlation
BMI category age 2	3:59850782	0.00873778	-0.111916	spearman correlation	BMI percentile age 4	3:60266437	0.00269498	-0.132604	spearman correlation
BMI category age 2	3:59850793	0.00873778	-0.111916	spearman correlation	BMI percentile age 4	3:60266720	0.00237912	-0.134258	spearman correlation
BMI category age 2	3:59850928	0.00873778	-0.111916	spearman correlation	BMI percentile age 4	3:60271140	0.00137805	-0.141299	spearman correlation
BMI category age 2	3:59851006	0.00873778	-0.111916	spearman correlation	BMI percentile age 4	3:60463474	0.0066381	0.120059	spearman correlation
BMI category age 2	3:59851220	0.00873778	-0.111916	spearman correlation	BMI percentile age 4	3:60464076	0.00908873	0.115412	spearman correlation
BMI category age 2	3:59851392	0.00873778	-0.111916	spearman correlation	BMI percentile age 4	3:60561722	0.0296584	-0.0963063	spearman correlation
BMI category age 2	3:59851413	0.00873778	-0.111916	spearman correlation	BMI percentile age 4	3:60561971	0.0300125	-0.0960992	spearman correlation
BMI category age 2	3:59852037	0.00873778	-0.111916	spearman correlation	BMI percentile age 4	3:60787735	0.0310141	0.0955247	spearman correlation
BMI category age 2	3:59852168	0.00873778	-0.111916	spearman correlation	BMI percentile age 4	3:60948722	0.00581043	-0.121982	spearman correlation
BMI category age 2	3:59853123	0.00814237	-0.112932	spearman correlation	BMI percentile age 4	3:60960164	0.00822161	-0.116912	spearman correlation
BMI category age 2	3:59855369	0.00873778	-0.111916	spearman correlation	BMI percentile age 4	3:61061861	0.044931	0.0888385	spearman correlation
BMI category age 2	3:59855374	0.00546367	-0.118537	spearman correlation	BMI percentile age 4	3:61064432	0.00412327	0.126821	spearman correlation
BMI category age 2	3:59871049	0.000850794	0.142096	spearman correlation	BMI percentile age 4	3:61068893	0.00631914	0.120773	spearman correlation
BMI category age 2	3:59896735	0.00592444	0.117418	spearman correlation	BMI percentile age 4	3:61069814	0.00631567	0.120781	spearman correlation
BMI category age 2	3:59902773	0.00990379	0.110093	spearman correlation	BMI percentile age 4	3:61081193	0.00380505	0.12793	spearman correlation
BMI category age 2	3:59939244	0.0109005	0.10868	spearman correlation	BMI percentile age 4	3:61099431	0.0481619	0.0875427	spearman correlation
BMI category age 2	3:59965046	0.00711801	0.114847	spearman correlation	BMI percentile age 4	3:61101006	0.0426154	0.0898163	spearman correlation
BMI category age 2	3:59966413	0.00938034	0.110886	spearman correlation	BMI percentile age 4	3:61102286	0.00538254	0.123075	spearman correlation
BMI category age 2	3:59986929	0.00657699	0.11596	spearman correlation	BMI percentile age 4	3:61102292	0.00538254	0.123075	spearman correlation
BMI category age 2	3:59999323	0.0290274	0.0932676	spearman correlation	BMI percentile age 4	3:61102722	0.00538254	0.123075	spearman correlation
BMI category age 2	3:60016855	0.0297761	0.0928398	spearman correlation	BMI percentile age 4	3:61103609	0.00628682	0.120847	spearman correlation
BMI category age 2	3:60097915	0.00770097	-0.113729	spearman correlation	BMI percentile age 4	3:61103897	0.00628682	0.120847	spearman correlation
BMI category age 2	3:60097993	0.0072983	-0.114493	spearman correlation	BMI percentile age 4	3:61104081	0.00628682	0.120847	spearman correlation
BMI category age 2	3:60098144	0.00973167	-0.11035	spearman correlation	BMI percentile age 4	3:61106887	0.00628682	0.120847	spearman correlation
BMI category age 2	3:60098968	0.00821966	-0.112797	spearman correlation	BMI percentile age 4	3:61107067	0.00628682	0.120847	spearman correlation
BMI category age 2	3:60099156	0.00997472	-0.109988	spearman correlation	BMI percentile age 4	3:61109362	0.00742202	0.118426	spearman correlation
BMI category age 2	3:60099710	0.0103824	-0.1094	spearman correlation	BMI percentile age 4	3:61113089	0.0267194	0.098112	spearman correlation
BMI category age 2	3:60099871	0.009362	-0.110915	spearman correlation	BMI percentile age 4	3:61115893	0.0220104	0.101399	spearman correlation
BMI category age 2	3:60100207	0.009362	-0.110915	spearman correlation	BMI percentile age 4	3:61116258	0.00566278	0.122351	spearman correlation
BMI category age 2	3:60101835	0.0013881	-0.136248	spearman correlation	BMI percentile age 4	3:61119923	0.00202614	0.136363	spearman correlation
BMI category age 2	3:60107521	0.00623901	-0.116698	spearman correlation	BMI percentile age 4	rs1005463	0.0207248	0.102402	spearman correlation
BMI category age 2	3:60107670	0.00425583	-0.121934	spearman correlation	BMI percentile age 4	rs10510864	0.0280173	0.0972946	spearman correlation
BMI category age 2	3:60108413	0.00497284	-0.119826	spearman correlation	BMI percentile age 4	rs10530745	0.0129646	0.109962	spearman correlation
BMI category age 2	3:60110143	0.00748878	-0.114127	spearman correlation	BMI percentile age 4	rs10866044	0.00610951	0.12126	spearman correlation
BMI category age 2	3:60129997	0.00409637	0.122446	spearman correlation	BMI percentile age 4	rs10866046	0.0386781	0.0915869	spearman correlation
BMI category age 2	3:60136401	0.00519072	0.119241	spearman correlation	BMI percentile age 4	rs11130739	0.0293951	0.0964617	spearman correlation
BMI category age 2	3:60136927	0.00519072	0.119241	spearman correlation	BMI percentile age 4	rs11130769	0.00448534	-0.125648	spearman correlation
BMI category age 2	3:60139643	0.00808742	0.113029	spearman correlation	BMI percentile age 4	rs11130774	0.036369	0.0926976	spearman correlation
BMI category age 2	3:60140246	0.00963407	0.110497	spearman correlation	BMI percentile age 4	rs11130777	0.00816605	0.117013	spearman correlation
BMI category age 2	3:60140276	0.0100557	0.10987	spearman correlation	BMI percentile age 4	rs11130818	0.0236628	0.100182	spearman correlation
BMI category age 2	3:60140683	0.0185361	0.100564	spearman correlation	BMI percentile age 4	rs11130819	0.00610951	0.12126	spearman correlation
BMI category age 2	3:60140696	0.0185361	0.100564	spearman correlation	BMI percentile age 4	rs11130821	0.0129646	0.109962	spearman correlation
BMI category age 2	3:60140733	0.0185361	0.100564	spearman correlation	BMI percentile age 4	rs11130822	0.0129646	0.109962	spearman correlation
BMI category age 2	3:60140831	0.0180965	0.100942	spearman correlation	BMI percentile age 4	rs11130825	0.030547	0.0957906	spearman correlation
BMI category age 2	3:60141153	0.0154791	0.103378	spearman correlation	BMI percentile age 4	rs11130826	0.0228825	0.100747	spearman correlation
BMI category age 2	3:60141414	0.0150724	0.103788	spearman correlation	BMI percentile age 4	rs11130827	0.0155229	0.107111	spearman correlation
BMI category age 2	3:60209258	0.00436702	-0.121587	spearman correlation	BMI percentile age 4	rs112234360	0.00346466	-0.129215	spearman correlation
BMI category age 2	3:60348943	0.00529531	-0.118967	spearman correlation	BMI percentile age 4	rs1125285	0.0472704	0.0878928	spearman correlation
BMI category age 2	3:60585417	0.0014618	0.135616	spearman correlation	BMI percentile age 4	rs112604501	0.0260663	0.0985364	spearman correlation
BMI category age 2	3:60748133	0.000564849	-0.146826	spearman correlation	BMI percentile age 4	rs11359451	0.0166154	0.106018	spearman correlation
BMI category age 2	3:60748842	0.00174982	-0.133401	spearman correlation	BMI percentile age 4	rs11369408	0.00533972	-0.123189	spearman correlation
BMI category age 2	3:60750062	0.00290485	-0.126973	spearman correlation	BMI percentile age 4	rs113800249	0.00877174	0.115945	spearman correlation
BMI category age 2	3:60752004	0.0108097	-0.108804	spearman correlation	BMI percentile age 4	rs11392485	0.0272752	0.0977579	spearman correlation
BMI category age 2	3:60752218	0.0130592	-0.105976	spearman correlation	BMI percentile age 4	rs115545682	0.00633419	-0.120738	spearman correlation
BMI category age 2	3:60752393	0.0123033	-0.106874	spearman correlation	BMI percentile age 4	rs116402111	0.0438358	-0.0892955	spearman correlation
BMI category age 2	3:60753366	0.00622907	-0.11672	spearman correlation	BMI percentile age 4	rs11705999	0.00169324	0.138681	spearman correlation
BMI category age 2	3:60754752	0.00986118	-0.110156	spearman correlation	BMI percentile age 4	rs11707813	0.00726627	0.118737	spearman correlation
BMI category age 2	3:60757887	0.0125624	-0.106561	spearman correlation	BMI percentile age 4	rs11711938	0.0176395	0.10505	spearman correlation
BMI category age 2	3:60758793	0.0177254	-0.101268	spearman correlation	BMI percentile age 4	rs11712757	0.00281848	0.132006	spearman correlation
BMI category age 2	3:60759272	0.0267243	-0.094646	spearman correlation	BMI percentile age 4	rs11716189	0.0161059	0.10652	spearman correlation
BMI category age 2	3:60764828	0.00295414	-0.126755	spearman correlation	BMI percentile age 4	rs11717136	0.0295373	0.0963776	spearman correlation
BMI category age 2	3:60766875	0.02399	-0.096422	spearman correlation	BMI percentile age 4	rs11720214	0.0194056	0.103489	spearman correlation
BMI category age 2	3:60780913	0.00897616	-0.111526	spearman correlation	BMI percentile age 4	rs11720254	0.0471187	0.0879529	spearman correlation
BMI category age 2	3:60781444	0.019728	-0.0995757	spearman correlation	BMI percentile age 4	rs11720347	0.0346516	0.0935633	spearman correlation
BMI category age 2	3:60781475	0.0111556	-0.108337	spearman correlation	BMI percentile age 4	rs11721192	0.00384166	-0.127799	spearman correlation
BMI category age 2	3:60781895	0.0101855	-0.109681	spearman correlation	BMI percentile age 4	rs12106838	0.0102439	0.113601	spearman correlation
BMI category age 2	3:60781899	0.0101855	-0.109681	spearman correlation	BMI percentile age 4	rs12107589	0.0244456	-0.0996305	spearman correlation
BMI category age 2	3:60782006	0.0101855	-0.109681	spearman correlation	BMI percentile age 4	rs12361186	0.0193842	0.103507	spearman correlation
BMI category age 2	3:60782102	0.0101855	-0.109681	spearman correlation	BMI percentile age 4	rs12487887	0.0376132	0.0920919	spearman correlation
BMI category age 2	3:60782122	0.0101855	-0.109681	spearman correlation	BMI percentile age 4	rs12487914	0.0280133	0.097297	spearman correlation
BMI category age 2	3:60782218	0.0101855	-0.109681	spearman correlation	BMI percentile age 4	rs12488010	0.0383545	0.0917391	spearman correlation
BMI category age 2	3:60782381	0.0101855	-0.109681	spearman correlation	BMI percentile age 4	rs12488248	0.00708602	-0.119106	spearman correlation
BMI category age 2	3:60782743	0.0101855	-0.109681	spearman correlation	BMI percentile age 4	rs12489480	0.0260663	0.0985364	spearman correlation
BMI category age 2	3:60784143	0.0101855	-0.109681	spearman correlation	BMI percentile age 4	rs12491168	0.0193842	0.103507	spearman correlation
BMI category age 2	3:60784145	0.0101855	-0.109681	spearman correlation	BMI percentile age 4	rs12491230	0.0374919	0.0921502	spearman correlation
BMI category age 2	3:60784320	0.0101855	-0.109681	spearman correlation	BMI percentile age 4	rs12492105	0.0211552	0.10206	spearman correlation
BMI category age 2	3:60784439	0.0150725	-0.103788	spearman correlation	BMI percentile age 4	rs12492551	0.0228825	0.100747	spearman correlation
BMI category age 2	3:60784672	0.01144	-0.107963	spearman correlation	BMI percentile age 4	rs12492742	0.00252214	0.133486	spearman correlation
BMI category age 2	3:60784973	0.00705664	-0.114969	spearman correlation	BMI percentile age 4	rs12494251	0.0374919	0.0921502	spearman correlation
BMI category age 2	3:60785423	0.00705664	-0.114969	spearman correlation	BMI percentile age 4	rs12494269	0.0287198	0.0968656	spearman correlation
BMI category age 2	3:60802301	0.00485534	-0.120152	spearman correlation	BMI percentile age 4	rs12494967	0.0232358	0.100489	spearman correlation
BMI category age 2	3:60831012	0.00412081	0.122366	spearman correlation	BMI percentile age 4	rs12496007	0.0221101	0.101323	spearman correlation
BMI category age 2	3:60839058	3.39688e-05	0.176086	spearman correlation	BMI percentile age 4	rs12498126	0.00708602	-0.119106	spearman correlation
BMI category age 2	3:60840113	3.39688e-05	0.176086	spearman correlation	BMI percentile age 4	rs12629117	0.0354424	0.0931602	spearman correlation
BMI category age 2	3:60842730	3.39688e-05	0.176086	spearman correlation	BMI percentile age 4	rs12632475	0.0232358	0.100489	spearman correlation
BMI category age 2	3:60843320	3.39688e-05	0.176086	spearman correlation	BMI percentile age 4	rs12632702	0.0395887	0.0911643	spearman correlation
BMI category age 2	3:60844642	3.39688e-05	0.176086	spearman correlation	BMI percentile age 4	rs12633701	0.039452	0.0912272	spearman correlation
BMI category age 2	3:60845792	0.00512403	0.119417	spearman correlation	BMI percentile age 4	rs12636523	0.039452	0.0912272	spearman correlation
BMI category age 2	3:60846072	0.000956704	0.140714	spearman correlation	BMI percentile age 4	rs12637792	0.00578114	0.122055	spearman correlation
BMI category age 2	3:60938643	0.00682061	0.115449	spearman correlation	BMI percentile age 4	rs13081317	0.0072779	-0.118714	spearman correlation
BMI category age 2	3:60938924	0.0156924	0.103166	spearman correlation	BMI percentile age 4	rs13095141	0.013557	0.109261	spearman correlation
BMI category age 2	3:60960164	0.0261104	0.0950306	spearman correlation	BMI percentile age 4	rs13323559	0.00610951	0.12126	spearman correlation
BMI category age 2	3:61030634	0.00923548	0.111113	spearman correlation	BMI percentile age 4	rs137938145	0.00915937	0.115296	spearman correlation
BMI category age 2	3:61032622	0.00832215	0.112619	spearman correlation	BMI percentile age 4	rs139313721	0.0232937	0.100447	spearman correlation
BMI category age 2	3:61035834	0.0494776	0.0839608	spearman correlation	BMI percentile age 4	rs139751392	0.0232358	0.100489	spearman correlation
BMI category age 2	3:61036243	0.0222005	0.0976817	spearman correlation	BMI percentile age 4	rs139944506	0.0212636	0.101975	spearman correlation
BMI category age 2	3:61036905	0.00314891	0.125923	spearman correlation	BMI percentile age 4	rs141954845	0.0221101	0.101323	spearman correlation
BMI category age 2	3:61038033	0.0142554	0.104643	spearman correlation	BMI percentile age 4	rs142551303	0.0166154	0.106018	spearman correlation
BMI category age 2	3:61038309	0.0180663	0.100968	spearman correlation	BMI percentile age 4	rs142994435	0.0232358	0.100489	spearman correlation
BMI category age 2	3:61038319	0.019941	0.0994046	spearman correlation	BMI percentile age 4	rs144632726	0.00117124	-0.143335	spearman correlation
BMI category age 2	3:61080782	0.00111071	-0.138939	spearman correlation	BMI percentile age 4	rs145166340	0.00987036	-0.114166	spearman correlation
BMI category age 2	3:61121018	0.000685144	-0.144614	spearman correlation	BMI percentile age 4	rs146317771	0.0209555	0.102218	spearman correlation
BMI category age 2	3:61122318	0.00255262	-0.128639	spearman correlation	BMI percentile age 4	rs1470035	0.00747834	0.118314	spearman correlation
BMI category age 2	3:61123177	0.00199321	-0.131776	spearman correlation	BMI percentile age 4	rs147029808	0.0166154	0.106018	spearman correlation
BMI category age 2	3:61156905	0.00212339	-0.13098	spearman correlation	BMI percentile age 4	rs147622327	0.0111845	0.112255	spearman correlation
BMI category age 2	3:61188714	5.87282e-05	-0.170762	spearman correlation	BMI percentile age 4	rs148332642	0.0232358	0.100489	spearman correlation
BMI category age 2	3:61201613	6.69689e-05	-0.169462	spearman correlation	BMI percentile age 4	rs148684263	0.0166154	0.106018	spearman correlation
BMI category age 2	3:61213853	0.00741911	0.11426	spearman correlation	BMI percentile age 4	rs151262196	0.0270502	0.0979005	spearman correlation
BMI category age 2	3:61213993	3.43366e-05	-0.175983	spearman correlation	BMI percentile age 4	rs1524018	0.0280173	0.0972946	spearman correlation
BMI category age 2	3:61219865	7.40023e-05	-0.168466	spearman correlation	BMI percentile age 4	rs1554599	0.0166154	0.106018	spearman correlation
BMI category age 2	3:61225463	0.000644314	-0.145321	spearman correlation	BMI percentile age 4	rs1666058	0.00462561	-0.125217	spearman correlation
BMI category age 2	3:61225849	0.000644314	-0.145321	spearman correlation	BMI percentile age 4	rs1666066	0.00944627	-0.114831	spearman correlation
BMI category age 2	3:61226878	0.00899457	-0.111497	spearman correlation	BMI percentile age 4	rs17061792	0.00624224	0.12095	spearman correlation
BMI category age 2	3:61227000	0.00899457	-0.111497	spearman correlation	BMI percentile age 4	rs17062346	0.00389579	-0.127606	spearman correlation
BMI category age 2	3:61227198	0.00899457	-0.111497	spearman correlation	BMI percentile age 4	rs17062392	0.0396371	0.0911421	spearman correlation
BMI category age 2	3:61227968	0.00778772	-0.113569	spearman correlation	BMI percentile age 4	rs17062419	0.038808	0.0915261	spearman correlation
BMI category age 2	3:61228014	0.00899457	-0.111497	spearman correlation	BMI percentile age 4	rs17064259	0.0159576	-0.106669	spearman correlation
BMI category age 2	3:61228397	0.000571101	-0.1467	spearman correlation	BMI percentile age 4	rs17064394	0.0217318	-0.101612	spearman correlation
BMI category age 2	3:61230626	0.00396483	-0.122882	spearman correlation	BMI percentile age 4	rs17064628	0.0338978	0.0939548	spearman correlation
BMI category age 2	3:61232696	0.000262658	-0.15531	spearman correlation	BMI percentile age 4	rs17064630	0.0129646	0.109962	spearman correlation
BMI category age 2	3:61233092	4.45383e-05	-0.173471	spearman correlation	BMI percentile age 4	rs17064657	0.0398401	0.0910491	spearman correlation
BMI category age 2	3:61236462	7.34811e-05	-0.168536	spearman correlation	BMI percentile age 4	rs17624439	0.00962899	0.114541	spearman correlation
BMI category age 2	rs1021227	0.00330739	0.12528	spearman correlation	BMI percentile age 4	rs17624475	0.00260332	0.133065	spearman correlation
BMI category age 2	rs1040338	0.00485095	-0.120164	spearman correlation	BMI percentile age 4	rs17624499	0.00438682	0.125958	spearman correlation
BMI category age 2	rs10510831	0.000578061	-0.146562	spearman correlation	BMI percentile age 4	rs17670088	0.0322087	0.0948598	spearman correlation
BMI category age 2	rs10510859	0.000215214	0.157448	spearman correlation	BMI percentile age 4	rs17670154	0.0319359	0.0950097	spearman correlation
BMI category age 2	rs10575196	0.00714636	0.114791	spearman correlation	BMI percentile age 4	rs17670198	0.0239374	0.0999864	spearman correlation
BMI category age 2	rs10633871	0.00726682	0.114554	spearman correlation	BMI percentile age 4	rs17680697	0.00386149	0.127728	spearman correlation
BMI category age 2	rs11130739	0.00306132	-0.126291	spearman correlation	BMI percentile age 4	rs1813201	0.0359121	0.0929244	spearman correlation
BMI category age 2	rs11130745	0.0430119	-0.0864791	spearman correlation	BMI percentile age 4	rs1880218	0.0172296	0.105431	spearman correlation
BMI category age 2	rs11130815	0.00591415	-0.117442	spearman correlation	BMI percentile age 4	rs189279372	0.00537676	-0.123091	spearman correlation
BMI category age 2	rs111497512	0.00297569	0.12666	spearman correlation	BMI percentile age 4	rs189947464	0.00987036	-0.114166	spearman correlation
BMI category age 2	rs111625637	0.00149136	-0.135371	spearman correlation	BMI percentile age 4	rs1905863	0.037903	0.0919533	spearman correlation
BMI category age 2	rs112362796	0.00266952	0.128064	spearman correlation	BMI percentile age 4	rs1916800	0.0129646	0.109962	spearman correlation
BMI category age 2	rs1126268	0.0019538	-0.132026	spearman correlation	BMI percentile age 4	rs1916801	0.0129646	0.109962	spearman correlation
BMI category age 2	rs114334719	0.000356715	0.151971	spearman correlation	BMI percentile age 4	rs193017108	0.0262672	0.0984049	spearman correlation
BMI category age 2	rs115545682	0.00948118	0.110731	spearman correlation	BMI percentile age 4	rs1980308	0.0166154	0.106018	spearman correlation
BMI category age 2	rs115698803	0.00358372	0.124224	spearman correlation	BMI percentile age 4	rs1980309	0.0166154	0.106018	spearman correlation
BMI category age 2	rs115866556	0.00358372	0.124224	spearman correlation	BMI percentile age 4	rs1980310	0.0166154	0.106018	spearman correlation
BMI category age 2	rs116197693	0.00072268	0.143997	spearman correlation	BMI percentile age 4	rs1980311	0.0166154	0.106018	spearman correlation
BMI category age 2	rs11707031	0.00590551	-0.117462	spearman correlation	BMI percentile age 4	rs1995067	0.0480563	0.0875839	spearman correlation
BMI category age 2	rs11707595	0.0344581	-0.0903557	spearman correlation	BMI percentile age 4	rs199846247	0.0101683	0.113714	spearman correlation
BMI category age 2	rs11711708	0.000560177	-0.14692	spearman correlation	BMI percentile age 4	rs2003794	0.0477667	0.0876973	spearman correlation
BMI category age 2	rs11712505	0.00142016	-0.135969	spearman correlation	BMI percentile age 4	rs200444761	0.0126179	0.110386	spearman correlation
BMI category age 2	rs11715245	0.0375079	-0.0888884	spearman correlation	BMI percentile age 4	rs200628954	0.0319504	0.0950018	spearman correlation
BMI category age 2	rs11914648	6.20418e-05	0.17022	spearman correlation	BMI percentile age 4	rs200871900	0.0390048	-0.0914343	spearman correlation
BMI category age 2	rs11919041	0.0124201	0.106732	spearman correlation	BMI percentile age 4	rs201162508	0.0270967	0.097871	spearman correlation
BMI category age 2	rs11921950	0.00209944	0.131123	spearman correlation	BMI percentile age 4	rs201504194	0.0367659	0.0925025	spearman correlation
BMI category age 2	rs11922889	0.000333921	0.152698	spearman correlation	BMI percentile age 4	rs202040070	0.0104476	0.1133	spearman correlation
BMI category age 2	rs11923137	0.0081178	0.112976	spearman correlation	BMI percentile age 4	rs202131628	0.0314722	0.0952672	spearman correlation
BMI category age 2	rs11923964	0.00243447	0.129245	spearman correlation	BMI percentile age 4	rs202202215	0.00566146	-0.122354	spearman correlation
BMI category age 2	rs11924342	0.000418163	0.150211	spearman correlation	BMI percentile age 4	rs2077774	0.00131969	0.141843	spearman correlation
BMI category age 2	rs11924368	0.000418163	0.150211	spearman correlation	BMI percentile age 4	rs213302	0.00264134	0.132872	spearman correlation
BMI category age 2	rs11925380	0.0320243	0.0916082	spearman correlation	BMI percentile age 4	rs213418	0.0100849	-0.113839	spearman correlation
BMI category age 2	rs11925426	0.0320243	0.0916082	spearman correlation	BMI percentile age 4	rs2156972	0.00150267	0.140204	spearman correlation
BMI category age 2	rs11926030	0.00209944	0.131123	spearman correlation	BMI percentile age 4	rs2156973	0.0023368	0.134495	spearman correlation
BMI category age 2	rs11928015	0.00203054	0.131543	spearman correlation	BMI percentile age 4	rs2178808	0.0075789	-0.118117	spearman correlation
BMI category age 2	rs12053964	0.00784241	-0.11347	spearman correlation	BMI percentile age 4	rs2255772	0.00522996	0.123484	spearman correlation
BMI category age 2	rs12107509	0.0201216	0.0992608	spearman correlation	BMI percentile age 4	rs2363667	0.00361237	0.128644	spearman correlation
BMI category age 2	rs12107512	0.0201216	0.0992608	spearman correlation	BMI percentile age 4	rs241693	0.00406004	0.127035	spearman correlation
BMI category age 2	rs12107530	0.0119699	0.107286	spearman correlation	BMI percentile age 4	rs242174	0.00566473	0.122346	spearman correlation
BMI category age 2	rs12107532	0.0119699	0.107286	spearman correlation	BMI percentile age 4	rs2734352	0.0396719	-0.0911261	spearman correlation
BMI category age 2	rs12107589	0.00266499	0.128086	spearman correlation	BMI percentile age 4	rs28735912	0.0317173	0.0951307	spearman correlation
BMI category age 2	rs12107612	0.0161774	0.102695	spearman correlation	BMI percentile age 4	rs28845848	0.0330156	-0.0944225	spearman correlation
BMI category age 2	rs12108196	0.0179413	0.101078	spearman correlation	BMI percentile age 4	rs2885866	0.048875	0.0872666	spearman correlation
BMI category age 2	rs12487204	0.00590858	-0.117455	spearman correlation	BMI percentile age 4	rs2886260	0.0404134	0.0907886	spearman correlation
BMI category age 2	rs12492524	0.0217733	-0.0979954	spearman correlation	BMI percentile age 4	rs34095404	0.00707111	0.119136	spearman correlation
BMI category age 2	rs12496431	0.0178195	-0.101185	spearman correlation	BMI percentile age 4	rs34225061	0.00344298	0.129301	spearman correlation
BMI category age 2	rs12629117	0.00617319	-0.116846	spearman correlation	BMI percentile age 4	rs34335317	0.0195394	0.103375	spearman correlation
BMI category age 2	rs12631370	0.00497964	-0.119808	spearman correlation	BMI percentile age 4	rs34515056	0.0195394	0.103375	spearman correlation
BMI category age 2	rs12635236	0.00612009	0.116966	spearman correlation	BMI percentile age 4	rs34673542	0.00688768	0.119521	spearman correlation
BMI category age 2	rs12636057	0.034005	-0.090583	spearman correlation	BMI percentile age 4	rs34706798	0.0195394	0.103375	spearman correlation
BMI category age 2	rs13079703	0.0144032	-0.104485	spearman correlation	BMI percentile age 4	rs34799084	8.72666e-05	-0.172851	spearman correlation
BMI category age 2	rs13086117	0.000211777	-0.15762	spearman correlation	BMI percentile age 4	rs34827609	0.00782796	-0.11764	spearman correlation
BMI category age 2	rs13088130	0.00513337	-0.119393	spearman correlation	BMI percentile age 4	rs35010280	0.0198771	0.103093	spearman correlation
BMI category age 2	rs13095410	0.00142016	-0.135969	spearman correlation	BMI percentile age 4	rs35138137	0.0189287	0.103897	spearman correlation
BMI category age 2	rs13095530	0.00158412	-0.134631	spearman correlation	BMI percentile age 4	rs35198002	0.0129646	0.109962	spearman correlation
BMI category age 2	rs13096007	0.00845676	-0.112388	spearman correlation	BMI percentile age 4	rs35545161	0.0116795	-0.111587	spearman correlation
BMI category age 2	rs13098699	0.011701	-0.107626	spearman correlation	BMI percentile age 4	rs35557543	0.00208875	0.135966	spearman correlation
BMI category age 2	rs13099360	0.00294855	0.126779	spearman correlation	BMI percentile age 4	rs36045711	0.0317786	0.0950967	spearman correlation
BMI category age 2	rs13316031	0.000150719	0.161204	spearman correlation	BMI percentile age 4	rs368791335	0.0070228	0.119237	spearman correlation
BMI category age 2	rs13317306	0.00548309	0.118488	spearman correlation	BMI percentile age 4	rs3856659	0.00135987	-0.141466	spearman correlation
BMI category age 2	rs13322666	0.00293254	0.12685	spearman correlation	BMI percentile age 4	rs3887229	0.0362379	0.0927625	spearman correlation
BMI category age 2	rs13322831	0.00243447	0.129245	spearman correlation	BMI percentile age 4	rs3912493	0.0109428	-0.112591	spearman correlation
BMI category age 2	rs13326701	0.00498615	0.11979	spearman correlation	BMI percentile age 4	rs410072	0.045439	-0.0886297	spearman correlation
BMI category age 2	rs1347853	0.00355973	0.124313	spearman correlation	BMI percentile age 4	rs415832	0.0376225	-0.0920874	spearman correlation
BMI category age 2	rs1349020	0.000230461	0.156717	spearman correlation	BMI percentile age 4	rs4289309	0.0149387	0.107724	spearman correlation
BMI category age 2	rs1385710	0.0215526	-0.0981595	spearman correlation	BMI percentile age 4	rs4402933	0.0209555	0.102218	spearman correlation
BMI category age 2	rs1385715	0.000443754	0.149547	spearman correlation	BMI percentile age 4	rs4425247	0.0209555	0.102218	spearman correlation
BMI category age 2	rs1385814	0.00013947	0.162011	spearman correlation	BMI percentile age 4	rs4465902	0.0149387	0.107724	spearman correlation
BMI category age 2	rs139313759	0.00690414	-0.115278	spearman correlation	BMI percentile age 4	rs4465903	0.0149387	0.107724	spearman correlation
BMI category age 2	rs140032332	0.00626654	0.116637	spearman correlation	BMI percentile age 4	rs4533645	0.0166154	0.106018	spearman correlation
BMI category age 2	rs140043592	0.00202945	-0.13155	spearman correlation	BMI percentile age 4	rs4542973	0.0149387	0.107724	spearman correlation
BMI category age 2	rs140478132	0.00145671	0.135659	spearman correlation	BMI percentile age 4	rs4605537	0.016419	0.10621	spearman correlation
BMI category age 2	rs142777971	0.00458061	0.120942	spearman correlation	BMI percentile age 4	rs4622857	0.0149387	0.107724	spearman correlation
BMI category age 2	rs1439007	0.000596343	-0.146207	spearman correlation	BMI percentile age 4	rs4679639	0.0384236	-0.0917065	spearman correlation
BMI category age 2	rs1447924	0.000799409	0.142824	spearman correlation	BMI percentile age 4	rs4679643	0.0162282	0.106398	spearman correlation
BMI category age 2	rs145562388	0.00169138	0.133822	spearman correlation	BMI percentile age 4	rs4688135	0.015762	0.106866	spearman correlation
BMI category age 2	rs145926686	0.00302834	-0.126432	spearman correlation	BMI percentile age 4	rs4688292	0.0317173	0.0951307	spearman correlation
BMI category age 2	rs148081178	0.0077491	-0.11364	spearman correlation	BMI percentile age 4	rs4688324	0.0233601	0.100399	spearman correlation
BMI category age 2	rs148571993	0.00290545	-0.12697	spearman correlation	BMI percentile age 4	rs4688335	0.0168317	0.105809	spearman correlation
BMI category age 2	rs1485723	3.73688e-05	0.17517	spearman correlation	BMI percentile age 4	rs4688350	0.0166154	0.106018	spearman correlation
BMI category age 2	rs1485731	0.00036847	0.151614	spearman correlation	BMI percentile age 4	rs4688351	0.0312197	0.0954087	spearman correlation
BMI category age 2	rs1530092	0.016829	-0.10208	spearman correlation	BMI percentile age 4	rs4688352	0.012317	0.110762	spearman correlation
BMI category age 2	rs1666058	0.00873322	0.111924	spearman correlation	BMI percentile age 4	rs4688353	0.0114775	0.111857	spearman correlation
BMI category age 2	rs1666065	0.00671868	0.115661	spearman correlation	BMI percentile age 4	rs4688354	0.0383534	0.0917396	spearman correlation
BMI category age 2	rs1666066	0.00607262	0.117075	spearman correlation	BMI percentile age 4	rs4688355	0.0166154	0.106018	spearman correlation
BMI category age 2	rs1683349	0.00313	0.126002	spearman correlation	BMI percentile age 4	rs4688358	0.0260663	0.0985364	spearman correlation
BMI category age 2	rs1683354	0.00112857	0.138748	spearman correlation	BMI percentile age 4	rs4688359	0.0260663	0.0985364	spearman correlation
BMI category age 2	rs1683356	0.0292465	0.0931415	spearman correlation	BMI percentile age 4	rs4688361	0.0335252	0.094151	spearman correlation
BMI category age 2	rs17031605	0.000300061	0.153866	spearman correlation	BMI percentile age 4	rs544601485	0.0312628	-0.0953845	spearman correlation
BMI category age 2	rs17061164	0.0118874	0.10739	spearman correlation	BMI percentile age 4	rs545225799	0.0420682	-0.0900539	spearman correlation
BMI category age 2	rs17061180	0.00823818	-0.112764	spearman correlation	BMI percentile age 4	rs55688420	0.00971045	0.114413	spearman correlation
BMI category age 2	rs17061316	0.000314206	0.153364	spearman correlation	BMI percentile age 4	rs55799227	0.00906016	0.115459	spearman correlation
BMI category age 2	rs17061318	0.000314206	0.153364	spearman correlation	BMI percentile age 4	rs55827397	0.000712987	-0.149394	spearman correlation
BMI category age 2	rs17061320	0.000249823	0.155851	spearman correlation	BMI percentile age 4	rs55876167	0.00108164	-0.144322	spearman correlation
BMI category age 2	rs17061321	0.000314206	0.153364	spearman correlation	BMI percentile age 4	rs55902428	0.00703367	0.119214	spearman correlation
BMI category age 2	rs17061322	0.000314206	0.153364	spearman correlation	BMI percentile age 4	rs560180679	0.00100646	0.14521	spearman correlation
BMI category age 2	rs17061326	0.000100835	0.165345	spearman correlation	BMI percentile age 4	rs56188464	0.00971045	0.114413	spearman correlation
BMI category age 2	rs17061331	7.64495e-05	0.16814	spearman correlation	BMI percentile age 4	rs566263569	0.0049502	-0.124263	spearman correlation
BMI category age 2	rs17061340	0.0011044	0.139007	spearman correlation	BMI percentile age 4	rs57031814	0.000641221	-0.150661	spearman correlation
BMI category age 2	rs17061346	6.9432e-05	0.169102	spearman correlation	BMI percentile age 4	rs58687504	0.00239833	-0.134152	spearman correlation
BMI category age 2	rs17061352	0.00443438	0.121381	spearman correlation	BMI percentile age 4	rs59211377	0.0349432	-0.0934138	spearman correlation
BMI category age 2	rs17061366	0.000418163	0.150211	spearman correlation	BMI percentile age 4	rs59911261	0.0317173	0.0951307	spearman correlation
BMI category age 2	rs17061380	0.000418163	0.150211	spearman correlation	BMI percentile age 4	rs60028465	0.00987036	-0.114166	spearman correlation
BMI category age 2	rs17061385	6.9432e-05	0.169102	spearman correlation	BMI percentile age 4	rs60556501	0.00384166	-0.127799	spearman correlation
BMI category age 2	rs17061428	0.000755385	0.143484	spearman correlation	BMI percentile age 4	rs60559507	0.00305077	0.130941	spearman correlation
BMI category age 2	rs17062346	0.0402966	0.0876329	spearman correlation	BMI percentile age 4	rs60568558	0.00308149	-0.130806	spearman correlation
BMI category age 2	rs17062361	0.0141458	0.104761	spearman correlation	BMI percentile age 4	rs61022836	0.00602814	-0.121453	spearman correlation
BMI category age 2	rs17062392	0.00693989	-0.115205	spearman correlation	BMI percentile age 4	rs61440939	0.0232358	0.100489	spearman correlation
BMI category age 2	rs17062419	0.00885104	-0.11173	spearman correlation	BMI percentile age 4	rs62249091	0.00416765	0.126672	spearman correlation
BMI category age 2	rs17062567	0.0079115	0.113344	spearman correlation	BMI percentile age 4	rs62268425	0.0399743	0.0909878	spearman correlation
BMI category age 2	rs17062609	0.00449374	0.121201	spearman correlation	BMI percentile age 4	rs62268661	0.00616788	-0.121123	spearman correlation
BMI category age 2	rs17062611	0.00244453	0.129193	spearman correlation	BMI percentile age 4	rs67130748	0.0399743	0.0909878	spearman correlation
BMI category age 2	rs17062785	0.0482347	0.0844225	spearman correlation	BMI percentile age 4	rs6771504	0.00994743	-0.114048	spearman correlation
BMI category age 2	rs17062786	0.0415897	0.0870755	spearman correlation	BMI percentile age 4	rs6772908	0.00537575	-0.123093	spearman correlation
BMI category age 2	rs17062799	0.0132532	0.105752	spearman correlation	BMI percentile age 4	rs6774103	0.00994743	-0.114048	spearman correlation
BMI category age 2	rs17063933	0.0023283	0.129813	spearman correlation	BMI percentile age 4	rs6776005	0.000217637	-0.163036	spearman correlation
BMI category age 2	rs17063959	0.00163325	0.134254	spearman correlation	BMI percentile age 4	rs6776721	0.00708602	-0.119106	spearman correlation
BMI category age 2	rs17064314	0.00302223	0.126458	spearman correlation	BMI percentile age 4	rs6777241	0.00988713	-0.11414	spearman correlation
BMI category age 2	rs17064376	0.0161276	0.102742	spearman correlation	BMI percentile age 4	rs6779107	0.0207956	0.102345	spearman correlation
BMI category age 2	rs17064379	0.0201216	0.0992608	spearman correlation	BMI percentile age 4	rs6780146	0.00423468	-0.12645	spearman correlation
BMI category age 2	rs17064381	0.0201216	0.0992608	spearman correlation	BMI percentile age 4	rs6785349	0.00199546	-0.136561	spearman correlation
BMI category age 2	rs17064433	0.0389869	0.0882131	spearman correlation	BMI percentile age 4	rs6787292	0.0137547	0.109032	spearman correlation
BMI category age 2	rs17064510	0.00193428	0.132152	spearman correlation	BMI percentile age 4	rs6787313	0.0137547	0.109032	spearman correlation
BMI category age 2	rs17609699	0.0106849	-0.108976	spearman correlation	BMI percentile age 4	rs6787595	0.0137547	0.109032	spearman correlation
BMI category age 2	rs1813201	0.00277912	-0.127545	spearman correlation	BMI percentile age 4	rs6804301	0.00814309	-0.117055	spearman correlation
BMI category age 2	rs1868221	0.0180466	0.100986	spearman correlation	BMI percentile age 4	rs6807405	0.00708602	-0.119106	spearman correlation
BMI category age 2	rs1898752	0.00384564	-0.123288	spearman correlation	BMI percentile age 4	rs71100938	0.00965765	0.114496	spearman correlation
BMI category age 2	rs1905863	0.00537293	-0.118767	spearman correlation	BMI percentile age 4	rs71296711	0.0228825	0.100747	spearman correlation
BMI category age 2	rs1905866	0.0183996	-0.10068	spearman correlation	BMI percentile age 4	rs715381	0.00260332	0.133065	spearman correlation
BMI category age 2	rs1995067	0.00485095	-0.120164	spearman correlation	BMI percentile age 4	rs715382	0.00515278	0.123695	spearman correlation
BMI category age 2	rs200055084	0.000144945	0.161611	spearman correlation	BMI percentile age 4	rs724025	0.00555749	0.122619	spearman correlation
BMI category age 2	rs2077774	0.011229	-0.108239	spearman correlation	BMI percentile age 4	rs72873029	0.0254192	-0.098966	spearman correlation
BMI category age 2	rs2118812	0.00549495	0.118458	spearman correlation	BMI percentile age 4	rs72882775	0.0182836	0.104465	spearman correlation
BMI category age 2	rs212060	0.0413678	-0.0871701	spearman correlation	BMI percentile age 4	rs741898	0.0277671	0.0974496	spearman correlation
BMI category age 2	rs213408	0.00955968	-0.11061	spearman correlation	BMI percentile age 4	rs74278845	0.0165889	0.106044	spearman correlation
BMI category age 2	rs2166814	0.00122745	0.137738	spearman correlation	BMI percentile age 4	rs7432943	0.0209555	0.102218	spearman correlation
BMI category age 2	rs2178929	0.00495697	0.11987	spearman correlation	BMI percentile age 4	rs74579058	0.0492485	0.0871233	spearman correlation
BMI category age 2	rs2205349	0.00122745	0.137738	spearman correlation	BMI percentile age 4	rs74627412	0.0209082	0.102255	spearman correlation
BMI category age 2	rs2205350	0.00122745	0.137738	spearman correlation	BMI percentile age 4	rs74649850	0.0387412	0.0915574	spearman correlation
BMI category age 2	rs2205351	0.00122745	0.137738	spearman correlation	BMI percentile age 4	rs74696695	0.0248086	-0.0993801	spearman correlation
BMI category age 2	rs2220227	0.00150478	0.135262	spearman correlation	BMI percentile age 4	rs75130326	0.0362379	0.0927625	spearman correlation
BMI category age 2	rs2362456	0.0077491	-0.11364	spearman correlation	BMI percentile age 4	rs75171330	0.0283301	0.0971024	spearman correlation
BMI category age 2	rs2366952	0.00144159	0.135787	spearman correlation	BMI percentile age 4	rs75207763	0.0387412	0.0915574	spearman correlation
BMI category age 2	rs2367105	0.00261071	0.12835	spearman correlation	BMI percentile age 4	rs75722062	0.0409855	-0.0905317	spearman correlation
BMI category age 2	rs2594144	0.00195615	0.132011	spearman correlation	BMI percentile age 4	rs75883200	0.00542009	0.122976	spearman correlation
BMI category age 2	rs2594145	0.00122745	0.137738	spearman correlation	BMI percentile age 4	rs7614540	0.00534483	-0.123175	spearman correlation
BMI category age 2	rs2594146	0.00122745	0.137738	spearman correlation	BMI percentile age 4	rs7615959	0.00471022	-0.124962	spearman correlation
BMI category age 2	rs2594147	0.00122745	0.137738	spearman correlation	BMI percentile age 4	rs7623479	0.0311753	0.0954337	spearman correlation
BMI category age 2	rs2594148	0.00122745	0.137738	spearman correlation	BMI percentile age 4	rs76235232	0.0194205	0.103476	spearman correlation
BMI category age 2	rs2594149	0.00574813	0.117837	spearman correlation	BMI percentile age 4	rs7636370	0.0272752	0.0977579	spearman correlation
BMI category age 2	rs2594150	0.00122745	0.137738	spearman correlation	BMI percentile age 4	rs7636374	0.0314469	-0.0952813	spearman correlation
BMI category age 2	rs2594151	0.00961166	0.110531	spearman correlation	BMI percentile age 4	rs76372042	0.0165889	0.106044	spearman correlation
BMI category age 2	rs2594152	0.00961166	0.110531	spearman correlation	BMI percentile age 4	rs7638056	0.00910729	-0.115381	spearman correlation
BMI category age 2	rs2594157	0.00143718	0.135824	spearman correlation	BMI percentile age 4	rs7640017	0.00668134	-0.119964	spearman correlation
BMI category age 2	rs2594161	0.00151944	0.135143	spearman correlation	BMI percentile age 4	rs7640460	0.0384402	-0.0916987	spearman correlation
BMI category age 2	rs2605433	0.000572042	0.146682	spearman correlation	BMI percentile age 4	rs76416310	0.0254192	-0.098966	spearman correlation
BMI category age 2	rs2605437	5.16333e-05	0.172029	spearman correlation	BMI percentile age 4	rs7642109	0.0429436	-0.089675	spearman correlation
BMI category age 2	rs2734352	0.00826221	0.112722	spearman correlation	BMI percentile age 4	rs7644138	0.0249708	-0.0992692	spearman correlation
BMI category age 2	rs2734366	0.0374335	0.088923	spearman correlation	BMI percentile age 4	rs76495385	0.0227704	0.100829	spearman correlation
BMI category age 2	rs2736741	0.00122745	0.137738	spearman correlation	BMI percentile age 4	rs7651882	0.0115904	-0.111705	spearman correlation
BMI category age 2	rs2736742	0.00122745	0.137738	spearman correlation	BMI percentile age 4	rs76744734	0.0283516	0.0970893	spearman correlation
BMI category age 2	rs2736743	0.00122745	0.137738	spearman correlation	BMI percentile age 4	rs77011490	0.0181567	0.104579	spearman correlation
BMI category age 2	rs2736745	0.00449664	0.121192	spearman correlation	BMI percentile age 4	rs77245022	0.0171968	0.105462	spearman correlation
BMI category age 2	rs28550945	0.00198792	0.131809	spearman correlation	BMI percentile age 4	rs77380012	0.000363267	-0.157282	spearman correlation
BMI category age 2	rs2856023	0.00795505	0.113266	spearman correlation	BMI percentile age 4	rs77400124	0.00766627	-0.117948	spearman correlation
BMI category age 2	rs28697197	0.00275874	0.12764	spearman correlation	BMI percentile age 4	rs77459161	0.0149387	0.107724	spearman correlation
BMI category age 2	rs28753768	3.19507e-05	0.176672	spearman correlation	BMI percentile age 4	rs77686999	0.0479232	0.0876359	spearman correlation
BMI category age 2	rs3100801	0.0251244	0.095665	spearman correlation	BMI percentile age 4	rs780370	0.00913988	0.115328	spearman correlation
BMI category age 2	rs3112497	0.00202594	-0.131571	spearman correlation	BMI percentile age 4	rs78047657	0.0232358	0.100489	spearman correlation
BMI category age 2	rs34188830	0.00152856	-0.135069	spearman correlation	BMI percentile age 4	rs78484767	0.0362379	0.0927625	spearman correlation
BMI category age 2	rs34657304	0.00396439	0.122883	spearman correlation	BMI percentile age 4	rs78564328	0.0280173	0.0972946	spearman correlation
BMI category age 2	rs34687143	0.0489265	0.0841643	spearman correlation	BMI percentile age 4	rs78758586	0.00779916	-0.117694	spearman correlation
BMI category age 2	rs34723569	4.26409e-05	0.173894	spearman correlation	BMI percentile age 4	rs78917192	0.0241563	-0.0998323	spearman correlation
BMI category age 2	rs34747779	0.000992368	-0.140281	spearman correlation	BMI percentile age 4	rs78942049	0.0233601	0.100399	spearman correlation
BMI category age 2	rs34867216	0.00297539	-0.126661	spearman correlation	BMI percentile age 4	rs79424112	0.0186369	0.104152	spearman correlation
BMI category age 2	rs3856667	0.00576682	0.117792	spearman correlation	BMI percentile age 4	rs79522983	0.0232358	0.100489	spearman correlation
BMI category age 2	rs3856668	0.00898186	0.111517	spearman correlation	BMI percentile age 4	rs80223434	0.0499312	-0.0868637	spearman correlation
BMI category age 2	rs4093061	0.00231673	0.129877	spearman correlation	BMI percentile age 4	rs810525	0.00986898	0.114168	spearman correlation
BMI category age 2	rs4132221	0.00185151	0.132698	spearman correlation	BMI percentile age 4	rs928945	0.00239262	0.134184	spearman correlation
BMI category age 2	rs41495354	0.0179346	0.101083	spearman correlation	BMI percentile age 4	rs9311738	0.0314172	-0.0952979	spearman correlation
BMI category age 2	rs4375999	0.000382054	0.151213	spearman correlation	BMI percentile age 4	rs9799246	0.0324842	0.0947095	spearman correlation
BMI category age 2	rs4679617	0.00282729	-0.127323	spearman correlation	BMI percentile age 4	rs9812704	0.00978735	-0.114294	spearman correlation
BMI category age 2	rs4679618	0.0065645	-0.115987	spearman correlation	BMI percentile age 4	rs9812794	0.00841512	0.116565	spearman correlation
BMI category age 2	rs4679619	0.000241696	0.156206	spearman correlation	BMI percentile age 4	rs9816210	0.00213604	-0.135674	spearman correlation
BMI category age 2	rs4679643	0.00821162	-0.112811	spearman correlation	BMI percentile age 4	rs9823201	0.0216124	0.101703	spearman correlation
BMI category age 2	rs475675	0.0214424	0.0982421	spearman correlation	BMI percentile age 4	rs9823902	0.0497095	0.0869477	spearman correlation
BMI category age 2	rs477697	0.00212469	0.130972	spearman correlation	BMI percentile age 4	rs9825153	0.00952853	-0.1147	spearman correlation
BMI category age 2	rs481165	0.00179756	0.133067	spearman correlation	BMI percentile age 4	rs9831509	0.0073674	-0.118534	spearman correlation
BMI category age 2	rs528322273	0.0268122	0.0945915	spearman correlation	BMI percentile age 4	rs9832387	0.0189344	0.103893	spearman correlation
BMI category age 2	rs534954787	0.00564712	0.118082	spearman correlation	BMI percentile age 4	rs9832404	0.0150561	0.107599	spearman correlation
BMI category age 2	rs539489531	0.00476356	0.120412	spearman correlation	BMI percentile age 4	rs9833913	0.0227704	0.100829	spearman correlation
BMI category age 2	rs543020964	0.00229752	0.129982	spearman correlation	BMI percentile age 4	rs9835901	0.00593423	-0.121679	spearman correlation
BMI category age 2	rs544115216	0.000120525	0.163519	spearman correlation	BMI percentile age 4	rs9839700	0.0193901	0.103502	spearman correlation
BMI category age 2	rs548223393	0.00229752	0.129982	spearman correlation	BMI percentile age 4	rs9839793	0.0166154	0.106018	spearman correlation
BMI category age 2	rs552143665	0.00848995	0.112331	spearman correlation	BMI percentile age 4	rs9841468	0.0497095	0.0869477	spearman correlation
BMI category age 2	rs55714398	0.00658737	-0.115938	spearman correlation	BMI percentile age 4	rs9843007	0.0157428	0.106886	spearman correlation
BMI category age 2	rs55821777	0.00272299	0.127809	spearman correlation	BMI percentile age 4	rs9844774	0.0166154	0.106018	spearman correlation
BMI category age 2	rs55881566	0.00218888	0.130596	spearman correlation	BMI percentile age 4	rs9845479	0.0298268	0.0962076	spearman correlation
BMI category age 2	rs55904049	0.0123136	0.106862	spearman correlation	BMI percentile age 4	rs9846073	0.0129646	0.109962	spearman correlation
BMI category age 2	rs55953691	0.0179413	0.101078	spearman correlation	BMI percentile age 4	rs9848948	0.019821	0.10314	spearman correlation
BMI category age 2	rs56008509	0.00230903	-0.129919	spearman correlation	BMI percentile age 4	rs9850114	0.016419	0.10621	spearman correlation
BMI category age 2	rs560180679	0.00909345	-0.111338	spearman correlation	BMI percentile age 4	rs9852628	0.00842169	-0.116554	spearman correlation
BMI category age 2	rs56027740	0.00160542	-0.134466	spearman correlation	BMI percentile age 4	rs9854540	0.0289277	-0.0967404	spearman correlation
BMI category age 2	rs561058747	0.00365423	0.123966	spearman correlation	BMI percentile age 4	rs9856189	0.028388	0.097067	spearman correlation
BMI category age 2	rs56260470	0.0320243	0.0916082	spearman correlation	BMI percentile age 4	rs9856559	0.00785139	0.117596	spearman correlation
BMI category age 2	rs56280355	0.00658737	-0.115938	spearman correlation	BMI percentile age 4	rs9856859	0.0166154	0.106018	spearman correlation
BMI category age 2	rs56838688	0.000615318	0.145849	spearman correlation	BMI percentile age 4	rs9858680	0.0461184	0.0883535	spearman correlation
BMI category age 2	rs56913134	0.00177532	-0.133221	spearman correlation	BMI percentile age 4	rs9860076	0.0067131	-0.119895	spearman correlation
BMI category age 2	rs570022738	0.0240174	0.0964034	spearman correlation	BMI percentile age 4	rs9860681	0.0166154	0.106018	spearman correlation
BMI category age 2	rs57679512	0.00119046	0.138107	spearman correlation	BMI percentile age 4	rs9868708	0.0209082	0.102255	spearman correlation
BMI category age 2	rs57955915	0.00160248	0.134489	spearman correlation	BMI percentile age 4	rs9868863	0.0170208	0.105629	spearman correlation
BMI category age 2	rs58033755	0.00237333	0.12957	spearman correlation	BMI percentile age 4	rs9871638	0.0168784	0.105765	spearman correlation
BMI category age 2	rs58044669	0.000970695	0.140542	spearman correlation	BMI percentile age 4	rs9875504	0.00610951	0.12126	spearman correlation
BMI category age 2	rs58336366	0.00938726	0.110876	spearman correlation	BMI percentile age 4	rs9875827	0.028388	0.097067	spearman correlation
BMI category age 2	rs58345819	0.00824358	-0.112755	spearman correlation	BMI percentile age 4	rs9876185	0.00675041	0.119814	spearman correlation
BMI category age 2	rs58847767	0.0389869	0.0882131	spearman correlation	BMI percentile age 4	rs9876422	0.00498575	-0.124161	spearman correlation
BMI category age 2	rs59211377	0.000368201	0.151622	spearman correlation	BMI percentile age 4	rs9879191	0.0499254	0.0868659	spearman correlation
BMI category age 2	rs59261304	0.00326205	0.125461	spearman correlation	BMI percentile age 4	rs9880771	0.00852435	-0.116373	spearman correlation
BMI category age 2	rs59971851	0.0389869	0.0882131	spearman correlation	BMI percentile age 4	rs9881093	0.00575879	-0.12211	spearman correlation
BMI category age 2	rs60099223	0.0151676	0.103691	spearman correlation	BMI percentile age 4	rs9881340	0.00610951	0.12126	spearman correlation
BMI category age 2	rs60255883	0.00791032	0.113346	spearman correlation	BMI percentile age 4	rs9882800	0.0122856	0.110802	spearman correlation
BMI category age 2	rs60434311	0.00799494	0.113194	spearman correlation	BMI percentile age 4	rs9884072	0.0261502	0.0984814	spearman correlation
BMI category age 2	rs60569486	0.00754694	-0.114017	spearman correlation	BMI percentile age 4	rs9917837	0.00675041	0.119814	spearman correlation
BMI category age 2	rs61018885	0.0166027	0.102291	spearman correlation	BMI percentile age 4	rs994928	0.00787584	-0.11755	spearman correlation
BMI category age 2	rs61439091	0.00885478	-0.111724	spearman correlation	BMI percentile age 5	3:59834138	0.0417839	-0.0927629	spearman correlation
BMI category age 2	rs61590697	0.00963131	0.110501	spearman correlation	BMI percentile age 5	3:59986929	0.0288122	-0.0995826	spearman correlation
BMI category age 2	rs61651488	0.014173	0.104731	spearman correlation	BMI percentile age 5	3:60010550	0.0287739	0.0996064	spearman correlation
BMI category age 2	rs62238403	0.0422445	-0.0867988	spearman correlation	BMI percentile age 5	3:60011243	0.0229608	0.103572	spearman correlation
BMI category age 2	rs633798	0.0037231	0.123719	spearman correlation	BMI percentile age 5	3:60561722	0.00755258	-0.121545	spearman correlation
BMI category age 2	rs639244	0.00227487	-0.130108	spearman correlation	BMI percentile age 5	3:60561971	0.00527379	-0.126888	spearman correlation
BMI category age 2	rs6446085	0.00367414	0.123894	spearman correlation	BMI percentile age 5	3:60570143	0.00707213	-0.122538	spearman correlation
BMI category age 2	rs66804882	0.0299393	-0.0927478	spearman correlation	BMI percentile age 5	3:60717960	0.0373302	0.0948709	spearman correlation
BMI category age 2	rs67002925	0.00535748	-0.118807	spearman correlation	BMI percentile age 5	3:60948722	0.0159006	-0.10978	spearman correlation
BMI category age 2	rs6762886	0.00886903	-0.1117	spearman correlation	BMI percentile age 5	3:61064432	0.0324875	0.0974208	spearman correlation
BMI category age 2	rs6763300	0.00453702	0.121072	spearman correlation	BMI percentile age 5	3:61069814	0.0325173	0.0974042	spearman correlation
BMI category age 2	rs6763967	0.00689883	-0.115289	spearman correlation	BMI percentile age 5	3:61074229	0.0478807	0.0901653	spearman correlation
BMI category age 2	rs6765124	0.00209462	0.131152	spearman correlation	BMI percentile age 5	3:61081193	0.0205449	0.105481	spearman correlation
BMI category age 2	rs6765136	0.00163325	0.134254	spearman correlation	BMI percentile age 5	3:61102286	0.00553742	0.126174	spearman correlation
BMI category age 2	rs6765664	0.00266952	0.128064	spearman correlation	BMI percentile age 5	3:61102292	0.00553742	0.126174	spearman correlation
BMI category age 2	rs6767126	0.000551228	0.147103	spearman correlation	BMI percentile age 5	3:61102722	0.00553742	0.126174	spearman correlation
BMI category age 2	rs6768495	0.00102443	0.139903	spearman correlation	BMI percentile age 5	3:61103609	0.00586989	0.125315	spearman correlation
BMI category age 2	rs6768904	0.00192876	0.132188	spearman correlation	BMI percentile age 5	3:61103897	0.00586989	0.125315	spearman correlation
BMI category age 2	rs6772782	0.00267661	0.12803	spearman correlation	BMI percentile age 5	3:61104081	0.00586989	0.125315	spearman correlation
BMI category age 2	rs6774890	0.0389869	0.0882131	spearman correlation	BMI percentile age 5	3:61106887	0.00586989	0.125315	spearman correlation
BMI category age 2	rs6775598	0.0156953	0.103163	spearman correlation	BMI percentile age 5	3:61107067	0.00586989	0.125315	spearman correlation
BMI category age 2	rs6775705	0.00320855	0.125678	spearman correlation	BMI percentile age 5	3:61109362	0.0059425	0.125134	spearman correlation
BMI category age 2	rs6777650	0.0012869	0.137167	spearman correlation	BMI percentile age 5	3:61113089	0.0339491	0.0966189	spearman correlation
BMI category age 2	rs6778312	0.0299393	-0.0927478	spearman correlation	BMI percentile age 5	3:61116258	0.0209854	0.105119	spearman correlation
BMI category age 2	rs6779107	0.00921395	-0.111147	spearman correlation	BMI percentile age 5	3:61119923	0.00755645	0.121537	spearman correlation
BMI category age 2	rs6783115	0.00732687	0.114437	spearman correlation	BMI percentile age 5	3:61184018	0.0114808	0.11505	spearman correlation
BMI category age 2	rs6784116	0.0221234	-0.0977379	spearman correlation	BMI percentile age 5	rs10510864	0.0247245	0.102285	spearman correlation
BMI category age 2	rs6785349	0.0248613	0.0958379	spearman correlation	BMI percentile age 5	rs10530745	0.00884081	0.119138	spearman correlation
BMI category age 2	rs6785481	0.0140321	-0.104884	spearman correlation	BMI percentile age 5	rs10866044	0.0154238	0.110281	spearman correlation
BMI category age 2	rs6785709	0.00478479	0.120351	spearman correlation	BMI percentile age 5	rs10866045	0.022496	0.103925	spearman correlation
BMI category age 2	rs6786508	0.00120033	0.138007	spearman correlation	BMI percentile age 5	rs10866046	0.00441439	0.129464	spearman correlation
BMI category age 2	rs6791372	0.00422371	0.122035	spearman correlation	BMI percentile age 5	rs11130774	0.00566755	0.125832	spearman correlation
BMI category age 2	rs6793486	0.00173536	0.133504	spearman correlation	BMI percentile age 5	rs11130777	0.0136122	0.11232	spearman correlation
BMI category age 2	rs6794160	0.00849338	0.112325	spearman correlation	BMI percentile age 5	rs11130819	0.0154238	0.110281	spearman correlation
BMI category age 2	rs6794439	0.00102596	0.139885	spearman correlation	BMI percentile age 5	rs11130821	0.00884081	0.119138	spearman correlation
BMI category age 2	rs6795784	0.000775946	0.143171	spearman correlation	BMI percentile age 5	rs11130822	0.00884081	0.119138	spearman correlation
BMI category age 2	rs6797329	0.00102596	0.139885	spearman correlation	BMI percentile age 5	rs11130825	0.0251097	0.102015	spearman correlation
BMI category age 2	rs6798840	0.00778904	0.113567	spearman correlation	BMI percentile age 5	rs11130826	0.0117708	0.114654	spearman correlation
BMI category age 2	rs6801047	0.0127958	0.106283	spearman correlation	BMI percentile age 5	rs11130827	0.00726888	0.122124	spearman correlation
BMI category age 2	rs6804014	0.00524351	0.119102	spearman correlation	BMI percentile age 5	rs11130833	0.00439317	0.129533	spearman correlation
BMI category age 2	rs6808645	0.00192876	0.132188	spearman correlation	BMI percentile age 5	rs11130834	0.00314134	0.13427	spearman correlation
BMI category age 2	rs71100938	0.0399344	-0.0877917	spearman correlation	BMI percentile age 5	rs112604501	0.00892217	0.118996	spearman correlation
BMI category age 2	rs71627544	0.00820488	-0.112822	spearman correlation	BMI percentile age 5	rs11359451	0.00959338	0.117873	spearman correlation
BMI category age 2	rs72037548	0.0229391	0.0971515	spearman correlation	BMI percentile age 5	rs11392485	0.0450283	0.0913437	spearman correlation
BMI category age 2	rs72872953	0.000631898	0.145544	spearman correlation	BMI percentile age 5	rs11705999	0.00588316	0.125282	spearman correlation
BMI category age 2	rs72875959	0.00820586	0.112821	spearman correlation	BMI percentile age 5	rs11712757	0.0139391	0.111935	spearman correlation
BMI category age 2	rs72876976	0.00104376	0.139681	spearman correlation	BMI percentile age 5	rs11717136	0.0321843	0.097591	spearman correlation
BMI category age 2	rs72877832	0.00014367	0.161703	spearman correlation	BMI percentile age 5	rs11720214	0.049934	0.0893529	spearman correlation
BMI category age 2	rs72877833	4.4731e-05	0.173429	spearman correlation	BMI percentile age 5	rs11720254	0.0149678	0.110774	spearman correlation
BMI category age 2	rs72882105	0.00135731	0.136521	spearman correlation	BMI percentile age 5	rs12361186	0.00651226	0.123774	spearman correlation
BMI category age 2	rs72882108	0.00135731	0.136521	spearman correlation	BMI percentile age 5	rs12487887	0.0258676	0.101493	spearman correlation
BMI category age 2	rs72884777	0.00201537	0.131637	spearman correlation	BMI percentile age 5	rs12487914	0.0162202	0.109451	spearman correlation
BMI category age 2	rs72886300	0.000606134	0.146021	spearman correlation	BMI percentile age 5	rs12488010	0.0144108	0.111393	spearman correlation
BMI category age 2	rs72886677	2.37078e-06	0.2	spearman correlation	BMI percentile age 5	rs12489480	0.00892217	0.118996	spearman correlation
BMI category age 2	rs72886697	0.00570165	0.117949	spearman correlation	BMI percentile age 5	rs12491168	0.00651226	0.123774	spearman correlation
BMI category age 2	rs72888522	0.000177811	0.159471	spearman correlation	BMI percentile age 5	rs12491230	0.022407	0.103994	spearman correlation
BMI category age 2	rs73097582	0.0077491	-0.11364	spearman correlation	BMI percentile age 5	rs12491421	0.0143239	0.111492	spearman correlation
BMI category age 2	rs73097583	0.0077491	-0.11364	spearman correlation	BMI percentile age 5	rs12492105	0.00866689	0.119444	spearman correlation
BMI category age 2	rs73097584	0.00658737	-0.115938	spearman correlation	BMI percentile age 5	rs12492551	0.0117708	0.114654	spearman correlation
BMI category age 2	rs73100098	0.00300321	-0.12654	spearman correlation	BMI percentile age 5	rs12494251	0.022407	0.103994	spearman correlation
BMI category age 2	rs73102209	0.00342337	-0.124827	spearman correlation	BMI percentile age 5	rs12494967	0.0126751	0.11347	spearman correlation
BMI category age 2	rs73102212	0.00342337	-0.124827	spearman correlation	BMI percentile age 5	rs12496007	0.0156333	0.110059	spearman correlation
BMI category age 2	rs73102220	0.00232137	-0.129851	spearman correlation	BMI percentile age 5	rs12632475	0.0140898	0.11176	spearman correlation
BMI category age 2	rs73112334	0.0179375	-0.101081	spearman correlation	BMI percentile age 5	rs12632702	0.0443284	0.0916424	spearman correlation
BMI category age 2	rs7372733	0.00302834	-0.126432	spearman correlation	BMI percentile age 5	rs12633701	0.029228	0.0993266	spearman correlation
BMI category age 2	rs73831590	0.0159172	0.102946	spearman correlation	BMI percentile age 5	rs12636523	0.029228	0.0993266	spearman correlation
BMI category age 2	rs73832550	0.00698498	0.115114	spearman correlation	BMI percentile age 5	rs12637792	0.00788706	0.120887	spearman correlation
BMI category age 2	rs73832562	0.00132374	0.136825	spearman correlation	BMI percentile age 5	rs13081317	0.023716	-0.103011	spearman correlation
BMI category age 2	rs73836724	0.00828261	0.112687	spearman correlation	BMI percentile age 5	rs13323559	0.0154238	0.110281	spearman correlation
BMI category age 2	rs73839213	0.0260669	0.0950582	spearman correlation	BMI percentile age 5	rs137938145	0.00757923	0.121492	spearman correlation
BMI category age 2	rs73839214	0.0389869	0.0882131	spearman correlation	BMI percentile age 5	rs139313721	0.00959338	0.117873	spearman correlation
BMI category age 2	rs73839215	0.0389869	0.0882131	spearman correlation	BMI percentile age 5	rs139751392	0.0126751	0.11347	spearman correlation
BMI category age 2	rs73839217	0.00549495	0.118458	spearman correlation	BMI percentile age 5	rs139944506	0.0182834	0.107455	spearman correlation
BMI category age 2	rs73839561	0.00580083	0.11771	spearman correlation	BMI percentile age 5	rs141954845	0.0156333	0.110059	spearman correlation
BMI category age 2	rs73839564	6.29951e-07	0.210895	spearman correlation	BMI percentile age 5	rs142551303	0.00959338	0.117873	spearman correlation
BMI category age 2	rs73839586	6.9432e-05	0.169102	spearman correlation	BMI percentile age 5	rs142994435	0.0126751	0.11347	spearman correlation
BMI category age 2	rs73839587	6.9432e-05	0.169102	spearman correlation	BMI percentile age 5	rs143080419	0.00878074	0.119243	spearman correlation
BMI category age 2	rs73839596	0.00504496	0.11963	spearman correlation	BMI percentile age 5	rs145166340	0.0412778	-0.0929926	spearman correlation
BMI category age 2	rs73839928	0.00109594	0.139099	spearman correlation	BMI percentile age 5	rs146317771	0.0124375	0.113774	spearman correlation
BMI category age 2	rs73839930	0.00600594	0.117228	spearman correlation	BMI percentile age 5	rs1470035	0.00251886	0.13731	spearman correlation
BMI category age 2	rs74476096	0.0127958	0.106283	spearman correlation	BMI percentile age 5	rs147029808	0.00959338	0.117873	spearman correlation
BMI category age 2	rs74576278	0.00579259	0.11773	spearman correlation	BMI percentile age 5	rs147622327	0.00342752	0.133053	spearman correlation
BMI category age 2	rs74696695	0.00905429	-0.111401	spearman correlation	BMI percentile age 5	rs147754606	0.00922996	-0.118472	spearman correlation
BMI category age 2	rs74752106	0.0287576	0.0934241	spearman correlation	BMI percentile age 5	rs148332642	0.0126751	0.11347	spearman correlation
BMI category age 2	rs74988866	0.00549495	0.118458	spearman correlation	BMI percentile age 5	rs148684263	0.00959338	0.117873	spearman correlation
BMI category age 2	rs750793	0.00147082	0.135541	spearman correlation	BMI percentile age 5	rs151262196	0.0119779	0.114376	spearman correlation
BMI category age 2	rs75722062	0.00826474	0.112718	spearman correlation	BMI percentile age 5	rs1524017	0.0069119	0.122882	spearman correlation
BMI category age 2	rs76039768	0.00010407	0.165023	spearman correlation	BMI percentile age 5	rs1524018	0.0247245	0.102285	spearman correlation
BMI category age 2	rs7609788	0.00759952	0.113918	spearman correlation	BMI percentile age 5	rs1554599	0.00959338	0.117873	spearman correlation
BMI category age 2	rs7611232	0.00143902	-0.135808	spearman correlation	BMI percentile age 5	rs17061792	0.000271501	0.165135	spearman correlation
BMI category age 2	rs7612462	0.00654162	0.116036	spearman correlation	BMI percentile age 5	rs17062953	0.00799174	-0.120686	spearman correlation
BMI category age 2	rs7615233	0.00495697	0.11987	spearman correlation	BMI percentile age 5	rs17064259	0.00315285	-0.134219	spearman correlation
BMI category age 2	rs7616124	0.000398316	0.150751	spearman correlation	BMI percentile age 5	rs17064628	0.0130134	0.113047	spearman correlation
BMI category age 2	rs7616522	0.000911989	0.141279	spearman correlation	BMI percentile age 5	rs17064630	0.00884081	0.119138	spearman correlation
BMI category age 2	rs7617530	0.0185347	-0.100565	spearman correlation	BMI percentile age 5	rs17064653	0.00878074	0.119243	spearman correlation
BMI category age 2	rs7619721	0.00472235	0.12053	spearman correlation	BMI percentile age 5	rs17064657	0.0153961	0.110311	spearman correlation
BMI category age 2	rs7621132	0.00668705	0.115727	spearman correlation	BMI percentile age 5	rs17064660	0.010148	0.116996	spearman correlation
BMI category age 2	rs7622342	0.00310318	0.126114	spearman correlation	BMI percentile age 5	rs17680697	0.0300661	0.0988199	spearman correlation
BMI category age 2	rs7624678	0.00198792	0.131809	spearman correlation	BMI percentile age 5	rs1880218	0.00536769	0.12663	spearman correlation
BMI category age 2	rs7626576	0.00615815	-0.11688	spearman correlation	BMI percentile age 5	rs189279372	0.0253982	-0.101814	spearman correlation
BMI category age 2	rs7626688	0.00658407	-0.115945	spearman correlation	BMI percentile age 5	rs189947464	0.0412778	-0.0929926	spearman correlation
BMI category age 2	rs7629400	0.00238603	0.129502	spearman correlation	BMI percentile age 5	rs1916800	0.00884081	0.119138	spearman correlation
BMI category age 2	rs7634619	0.00672505	0.115648	spearman correlation	BMI percentile age 5	rs1916801	0.00884081	0.119138	spearman correlation
BMI category age 2	rs7634622	0.00925185	0.111087	spearman correlation	BMI percentile age 5	rs193017108	0.0116248	0.114852	spearman correlation
BMI category age 2	rs7634630	0.000105331	0.1649	spearman correlation	BMI percentile age 5	rs1980308	0.00959338	0.117873	spearman correlation
BMI category age 2	rs76363204	0.0205986	0.0988864	spearman correlation	BMI percentile age 5	rs1980309	0.00959338	0.117873	spearman correlation
BMI category age 2	rs7636374	0.049195	0.0840649	spearman correlation	BMI percentile age 5	rs1980310	0.00959338	0.117873	spearman correlation
BMI category age 2	rs7636422	0.00716647	0.114751	spearman correlation	BMI percentile age 5	rs1980311	0.00959338	0.117873	spearman correlation
BMI category age 2	rs7638707	0.021283	-0.0983621	spearman correlation	BMI percentile age 5	rs199497769	0.0247706	0.102253	spearman correlation
BMI category age 2	rs7640017	0.0312673	0.0920144	spearman correlation	BMI percentile age 5	rs1995067	0.0475109	0.0903147	spearman correlation
BMI category age 2	rs7640460	0.00583959	0.117618	spearman correlation	BMI percentile age 5	rs199846247	0.00244954	0.13769	spearman correlation
BMI category age 2	rs7640756	0.00562723	0.11813	spearman correlation	BMI percentile age 5	rs200444761	0.00219438	0.139179	spearman correlation
BMI category age 2	rs7641023	0.000218117	0.157305	spearman correlation	BMI percentile age 5	rs200628954	0.0116248	0.114852	spearman correlation
BMI category age 2	rs7642143	0.00549495	0.118458	spearman correlation	BMI percentile age 5	rs200871900	0.0271555	-0.100635	spearman correlation
BMI category age 2	rs7644525	0.00333702	0.125163	spearman correlation	BMI percentile age 5	rs201504194	0.0210091	0.1051	spearman correlation
BMI category age 2	rs7644694	0.0096769	0.110432	spearman correlation	BMI percentile age 5	rs202040070	0.0154991	0.110201	spearman correlation
BMI category age 2	rs7645096	0.00785896	-0.113439	spearman correlation	BMI percentile age 5	rs2077774	0.037304	0.094884	spearman correlation
BMI category age 2	rs7646851	0.00984935	-0.110174	spearman correlation	BMI percentile age 5	rs213302	0.00975146	0.117618	spearman correlation
BMI category age 2	rs7646887	0.0389869	0.0882131	spearman correlation	BMI percentile age 5	rs213418	0.00531453	-0.126776	spearman correlation
BMI category age 2	rs7647491	0.00771246	-0.113708	spearman correlation	BMI percentile age 5	rs2156972	0.0128527	0.113247	spearman correlation
BMI category age 2	rs7648380	0.00925185	0.111087	spearman correlation	BMI percentile age 5	rs2156973	0.0185016	0.107255	spearman correlation
BMI category age 2	rs7649286	0.00485095	-0.120164	spearman correlation	BMI percentile age 5	rs2255772	0.00604232	0.124887	spearman correlation
BMI category age 2	rs7649527	0.0437756	0.0861657	spearman correlation	BMI percentile age 5	rs2362456	0.0449634	0.0913712	spearman correlation
BMI category age 2	rs7650052	0.00716647	0.114751	spearman correlation	BMI percentile age 5	rs2363667	0.0268777	0.100817	spearman correlation
BMI category age 2	rs7650150	0.00716647	0.114751	spearman correlation	BMI percentile age 5	rs2450165	0.0327224	-0.0972899	spearman correlation
BMI category age 2	rs7650309	0.000560177	-0.14692	spearman correlation	BMI percentile age 5	rs2594161	0.0255513	-0.101709	spearman correlation
BMI category age 2	rs76624557	0.0127958	0.106283	spearman correlation	BMI percentile age 5	rs34074099	0.0361512	-0.0954646	spearman correlation
BMI category age 2	rs76724077	0.0126163	-0.106496	spearman correlation	BMI percentile age 5	rs34095404	0.00504744	0.127528	spearman correlation
BMI category age 2	rs76988872	0.0253293	0.0955314	spearman correlation	BMI percentile age 5	rs34335317	0.00726888	0.122124	spearman correlation
BMI category age 2	rs77643255	0.00173102	-0.133535	spearman correlation	BMI percentile age 5	rs34515056	0.00726888	0.122124	spearman correlation
BMI category age 2	rs77811107	0.00358372	0.124224	spearman correlation	BMI percentile age 5	rs34673542	0.01111	0.115571	spearman correlation
BMI category age 2	rs77920711	0.00458061	0.120942	spearman correlation	BMI percentile age 5	rs34706798	0.00726888	0.122124	spearman correlation
BMI category age 2	rs782111335	0.0035508	0.124346	spearman correlation	BMI percentile age 5	rs34799084	0.00204603	-0.140118	spearman correlation
BMI category age 2	rs78312640	0.0384895	-0.0884377	spearman correlation	BMI percentile age 5	rs34827609	0.00187585	-0.141277	spearman correlation
BMI category age 2	rs78610259	0.0179413	0.101078	spearman correlation	BMI percentile age 5	rs35198002	0.00884081	0.119138	spearman correlation
BMI category age 2	rs78633182	0.0137433	0.105201	spearman correlation	BMI percentile age 5	rs36045711	0.033475	0.0968758	spearman correlation
BMI category age 2	rs78693890	0.00924968	-0.111091	spearman correlation	BMI percentile age 5	rs368791335	0.00259155	0.136922	spearman correlation
BMI category age 2	rs78831144	0.00458061	0.120942	spearman correlation	BMI percentile age 5	rs3856659	0.0169567	-0.108714	spearman correlation
BMI category age 2	rs78902852	0.0351814	0.089998	spearman correlation	BMI percentile age 5	rs3887229	0.0439204	0.0918184	spearman correlation
BMI category age 2	rs78917192	0.00576828	0.117788	spearman correlation	BMI percentile age 5	rs3915074	0.0069119	0.122882	spearman correlation
BMI category age 2	rs79262939	0.000320723	0.153139	spearman correlation	BMI percentile age 5	rs4117970	0.0154585	0.110244	spearman correlation
BMI category age 2	rs79747889	0.00623056	0.116717	spearman correlation	BMI percentile age 5	rs4289309	0.0315984	0.0979238	spearman correlation
BMI category age 2	rs79897860	0.0050317	0.119666	spearman correlation	BMI percentile age 5	rs4402933	0.0124375	0.113774	spearman correlation
BMI category age 2	rs80348793	0.00358372	0.124224	spearman correlation	BMI percentile age 5	rs4425247	0.0124375	0.113774	spearman correlation
BMI category age 2	rs809097	0.0348984	0.0901372	spearman correlation	BMI percentile age 5	rs4465902	0.0315984	0.0979238	spearman correlation
BMI category age 2	rs810616	0.025644	0.0953281	spearman correlation	BMI percentile age 5	rs4465903	0.0315984	0.0979238	spearman correlation
BMI category age 2	rs923141	0.00414994	0.122272	spearman correlation	BMI percentile age 5	rs4533645	0.00959338	0.117873	spearman correlation
BMI category age 2	rs9311738	0.00786134	0.113435	spearman correlation	BMI percentile age 5	rs4542973	0.0315984	0.0979238	spearman correlation
BMI category age 2	rs9311739	0.00149857	0.135312	spearman correlation	BMI percentile age 5	rs4605537	0.00787878	0.120903	spearman correlation
BMI category age 2	rs9311754	0.00292546	0.126881	spearman correlation	BMI percentile age 5	rs4622857	0.0315984	0.0979238	spearman correlation
BMI category age 2	rs9311755	0.00332225	0.125222	spearman correlation	BMI percentile age 5	rs4688135	0.03096	0.0982925	spearman correlation
BMI category age 2	rs9311781	0.00102596	0.139885	spearman correlation	BMI percentile age 5	rs4688324	0.0161985	0.109473	spearman correlation
BMI category age 2	rs9311786	0.00699005	0.115103	spearman correlation	BMI percentile age 5	rs4688335	0.0418406	0.0927373	spearman correlation
BMI category age 2	rs936823	0.000462409	0.149086	spearman correlation	BMI percentile age 5	rs4688350	0.00959338	0.117873	spearman correlation
BMI category age 2	rs954511690	0.00974882	-0.110324	spearman correlation	BMI percentile age 5	rs4688351	0.00959338	0.117873	spearman correlation
BMI category age 2	rs9754560	0.000346196	0.152301	spearman correlation	BMI percentile age 5	rs4688352	0.00441642	0.129457	spearman correlation
BMI category age 2	rs9811056	0.00353355	0.12441	spearman correlation	BMI percentile age 5	rs4688353	0.00924448	0.118448	spearman correlation
BMI category age 2	rs9816911	2.47228e-05	0.179105	spearman correlation	BMI percentile age 5	rs4688354	0.00959338	0.117873	spearman correlation
BMI category age 2	rs9817183	0.000527217	0.147608	spearman correlation	BMI percentile age 5	rs4688355	0.00959338	0.117873	spearman correlation
BMI category age 2	rs9819258	0.00204045	0.131482	spearman correlation	BMI percentile age 5	rs4688358	0.00892217	0.118996	spearman correlation
BMI category age 2	rs9819455	0.00553847	0.11835	spearman correlation	BMI percentile age 5	rs4688359	0.00892217	0.118996	spearman correlation
BMI category age 2	rs9820046	0.000470188	0.148899	spearman correlation	BMI percentile age 5	rs4688361	0.0107713	0.116059	spearman correlation
BMI category age 2	rs9820066	0.00650772	0.116109	spearman correlation	BMI percentile age 5	rs55714398	0.0369125	0.0950794	spearman correlation
BMI category age 2	rs9820875	6.20418e-05	0.17022	spearman correlation	BMI percentile age 5	rs55876167	0.0162062	-0.109465	spearman correlation
BMI category age 2	rs9820935	0.000307814	0.153588	spearman correlation	BMI percentile age 5	rs55902428	0.0321851	0.0975906	spearman correlation
BMI category age 2	rs9821406	0.000656224	0.145111	spearman correlation	BMI percentile age 5	rs560180679	0.0328729	0.0972064	spearman correlation
BMI category age 2	rs9824566	0.00025914	0.155456	spearman correlation	BMI percentile age 5	rs56280355	0.0369125	0.0950794	spearman correlation
BMI category age 2	rs9825246	0.00288683	0.127054	spearman correlation	BMI percentile age 5	rs58235068	0.00878074	0.119243	spearman correlation
BMI category age 2	rs9827254	6.20418e-05	0.17022	spearman correlation	BMI percentile age 5	rs58675171	0.00878074	0.119243	spearman correlation
BMI category age 2	rs9828177	6.20418e-05	0.17022	spearman correlation	BMI percentile age 5	rs60028465	0.0412778	-0.0929926	spearman correlation
BMI category age 2	rs9829886	0.00562723	0.11813	spearman correlation	BMI percentile age 5	rs60559507	0.0118086	0.114603	spearman correlation
BMI category age 2	rs9830298	6.20418e-05	0.17022	spearman correlation	BMI percentile age 5	rs61022836	0.0126627	-0.113486	spearman correlation
BMI category age 2	rs9830935	0.000790178	0.14296	spearman correlation	BMI percentile age 5	rs61440939	0.0140898	0.11176	spearman correlation
BMI category age 2	rs9836068	0.0193669	0.0998693	spearman correlation	BMI percentile age 5	rs62249091	0.0347982	0.0961665	spearman correlation
BMI category age 2	rs9837219	0.000102194	0.165208	spearman correlation	BMI percentile age 5	rs62267343	0.0119429	-0.114423	spearman correlation
BMI category age 2	rs9838966	6.61448e-05	0.169585	spearman correlation	BMI percentile age 5	rs62268425	0.00981392	0.117519	spearman correlation
BMI category age 2	rs9841531	8.24073e-06	0.189181	spearman correlation	BMI percentile age 5	rs62268661	0.0223777	-0.104016	spearman correlation
BMI category age 2	rs9842102	0.00163325	0.134254	spearman correlation	BMI percentile age 5	rs62268809	0.0371931	0.0949392	spearman correlation
BMI category age 2	rs9842547	0.00163325	0.134254	spearman correlation	BMI percentile age 5	rs67130748	0.00981392	0.117519	spearman correlation
BMI category age 2	rs9842721	0.00163325	0.134254	spearman correlation	BMI percentile age 5	rs6772908	0.0301598	-0.0987639	spearman correlation
BMI category age 2	rs9845099	0.00274783	0.127692	spearman correlation	BMI percentile age 5	rs6786508	0.0299081	-0.0989144	spearman correlation
BMI category age 2	rs9845743	0.00022608	0.156922	spearman correlation	BMI percentile age 5	rs6787292	0.00931611	0.118328	spearman correlation
BMI category age 2	rs9851805	0.0034064	0.124893	spearman correlation	BMI percentile age 5	rs6787313	0.00931611	0.118328	spearman correlation
BMI category age 2	rs9853482	0.0013807	0.136313	spearman correlation	BMI percentile age 5	rs6787595	0.00931611	0.118328	spearman correlation
BMI category age 2	rs9855046	0.000461168	0.149116	spearman correlation	BMI percentile age 5	rs6804301	0.0253851	-0.101823	spearman correlation
BMI category age 2	rs9857422	0.00333365	0.125177	spearman correlation	BMI percentile age 5	rs71296711	0.0117708	0.114654	spearman correlation
BMI category age 2	rs9857445	0.00333365	0.125177	spearman correlation	BMI percentile age 5	rs715382	0.0295912	0.0991055	spearman correlation
BMI category age 2	rs9857754	0.00104376	0.139681	spearman correlation	BMI percentile age 5	rs724025	0.011782	0.114639	spearman correlation
BMI category age 2	rs9858972	0.00310461	0.126108	spearman correlation	BMI percentile age 5	rs72873029	0.00315285	-0.134219	spearman correlation
BMI category age 2	rs9861715	0.00652644	0.116069	spearman correlation	BMI percentile age 5	rs72882775	0.0345316	0.0963075	spearman correlation
BMI category age 2	rs9865813	0.000255618	0.155604	spearman correlation	BMI percentile age 5	rs73097582	0.0449634	0.0913712	spearman correlation
BMI category age 2	rs9866819	0.0050137	0.119715	spearman correlation	BMI percentile age 5	rs73097583	0.0449634	0.0913712	spearman correlation
BMI category age 2	rs9867252	0.00171063	0.133682	spearman correlation	BMI percentile age 5	rs73097584	0.0369125	0.0950794	spearman correlation
BMI category age 2	rs9871827	0.00312712	0.126014	spearman correlation	BMI percentile age 5	rs74278845	0.036928	0.0950717	spearman correlation
BMI category age 2	rs9875448	0.00158135	0.134652	spearman correlation	BMI percentile age 5	rs7432943	0.0124375	0.113774	spearman correlation
BMI category age 2	rs9875624	0.00154539	0.134935	spearman correlation	BMI percentile age 5	rs74579058	0.0452838	0.0912356	spearman correlation
BMI category age 2	rs9876422	0.0459632	0.0852928	spearman correlation	BMI percentile age 5	rs74627412	0.00892217	0.118996	spearman correlation
BMI category age 2	rs9879362	0.000784522	0.143043	spearman correlation	BMI percentile age 5	rs74649850	0.0369318	0.0950698	spearman correlation
BMI category age 2	rs9879770	0.00163325	0.134254	spearman correlation	BMI percentile age 5	rs75130326	0.0439204	0.0918184	spearman correlation
BMI category age 2	rs9880233	0.00163325	0.134254	spearman correlation	BMI percentile age 5	rs75207763	0.0369318	0.0950698	spearman correlation
BMI category age 2	rs9880771	0.00229534	0.129995	spearman correlation	BMI percentile age 5	rs75722062	0.00604548	-0.12488	spearman correlation
BMI category age 2	rs9882247	0.00131363	0.136918	spearman correlation	BMI percentile age 5	rs7614540	0.0124409	-0.113769	spearman correlation
BMI category age 2	rs993000	0.00574839	0.117836	spearman correlation	BMI percentile age 5	rs7616359	0.0331761	0.0970393	spearman correlation
BMI category age 2	rs994928	0.00563869	0.118102	spearman correlation	BMI percentile age 5	rs76235232	0.0148332	0.110922	spearman correlation
BMI category age 2	rs9968157	7.64495e-05	0.16814	spearman correlation	BMI percentile age 5	rs7636370	0.0450283	0.0913437	spearman correlation
BMI category age 3	3:59966413	0.0433297	-0.0865063	spearman correlation	BMI percentile age 5	rs76372042	0.036928	0.0950717	spearman correlation
BMI category age 3	3:60717960	0.013974	0.105139	spearman correlation	BMI percentile age 5	rs7638056	0.00109247	-0.148304	spearman correlation
BMI category age 3	3:60721185	0.000736867	0.144033	spearman correlation	BMI percentile age 5	rs76416310	0.00315285	-0.134219	spearman correlation
BMI category age 3	3:60721778	0.000514479	0.148154	spearman correlation	BMI percentile age 5	rs76495385	0.0150801	0.110651	spearman correlation
BMI category age 3	3:60723910	0.00808519	0.11324	spearman correlation	BMI percentile age 5	rs76744734	0.0184298	0.107321	spearman correlation
BMI category age 3	3:60725311	0.00226515	0.1304	spearman correlation	BMI percentile age 5	rs77011490	0.017159	0.108517	spearman correlation
BMI category age 3	3:60806658	0.00626944	-0.116843	spearman correlation	BMI percentile age 5	rs77400124	0.0195307	-0.106342	spearman correlation
BMI category age 3	3:61070454	0.0293631	0.093245	spearman correlation	BMI percentile age 5	rs77459161	0.0315984	0.0979238	spearman correlation
[truncated: 641 more rows]

## Sheet: Table S6
BMI-FHIT linear model
BMI measurement	SNP	coefficient	pvalue	test	covariates
age2 years bmi percentile	rs6767126	5.15378	0.103185	linear regression	sex, race/ethnicit years , site, genot years pe PC1-4
age2 years bmi percentile	rs17061792	6.58649	0.00387206	linear regression	sex, race/ethnicit years , site, genot years pe PC1-4
age2 years bmi percentile	rs34723569	2.59029	0.260401	linear regression	sex, race/ethnicit years , site, genot years pe PC1-4
age2 years bmi percentile	3:61213993	-4.36681	0.0250153	linear regression	sex, race/ethnicit years , site, genot years pe PC1-4
age2 years bmi percentile	3:61219865	-4.53555	0.0195567	linear regression	sex, race/ethnicit years , site, genot years pe PC1-4
age2 years bmi percentile	rs6781046	-1.64764	0.512134	linear regression	sex, race/ethnicit years , site, genot years pe PC1-4
age2 years bmi percentile	rs293602	-0.238832	0.903493	linear regression	sex, race/ethnicit years , site, genot years pe PC1-4
age2 years bmi percentile	3:60886118	0.600533	0.741099	linear regression	sex, race/ethnicit years , site, genot years pe PC1-4
age2 years bmi percentile	rs13086424	-0.712818	0.711719	linear regression	sex, race/ethnicit years , site, genot years pe PC1-4
age3 years bmi percentile	rs6767126	4.70323	0.155029	linear regression	sex, race/ethnicit years , site, genot years pe PC1-4
age3 years bmi percentile	rs17061792	5.0139	0.0314379	linear regression	sex, race/ethnicit years , site, genot years pe PC1-4
age3 years bmi percentile	rs34723569	2.80337	0.246274	linear regression	sex, race/ethnicit years , site, genot years pe PC1-4
age3 years bmi percentile	3:61213993	-6.31043	0.00140936	linear regression	sex, race/ethnicit years , site, genot years pe PC1-4
age3 years bmi percentile	3:61219865	-6.00559	0.00237139	linear regression	sex, race/ethnicit years , site, genot years pe PC1-4
age3 years bmi percentile	rs6781046	1.99957	0.420056	linear regression	sex, race/ethnicit years , site, genot years pe PC1-4
age3 years bmi percentile	rs293602	2.67257	0.185937	linear regression	sex, race/ethnicit years , site, genot years pe PC1-4
age3 years bmi percentile	3:60886118	1.84938	0.314567	linear regression	sex, race/ethnicit years , site, genot years pe PC1-4
age3 years bmi percentile	rs13086424	-1.40148	0.477838	linear regression	sex, race/ethnicit years , site, genot years pe PC1-4
age4 years bmi percentile	rs6767126	4.99522	0.143953	linear regression	sex, race/ethnicit years , site, genot years pe PC1-4
age4 years bmi percentile	rs17061792	6.26226	0.00847447	linear regression	sex, race/ethnicit years , site, genot years pe PC1-4
age4 years bmi percentile	rs34723569	7.53278	0.00262239	linear regression	sex, race/ethnicit years , site, genot years pe PC1-4
age4 years bmi percentile	3:61213993	-3.66104	0.0674126	linear regression	sex, race/ethnicit years , site, genot years pe PC1-4
age4 years bmi percentile	3:61219865	-3.08146	0.123855	linear regression	sex, race/ethnicit years , site, genot years pe PC1-4
age4 years bmi percentile	rs6781046	3.45504	0.16663	linear regression	sex, race/ethnicit years , site, genot years pe PC1-4
age4 years bmi percentile	rs293602	-1.08397	0.600436	linear regression	sex, race/ethnicit years , site, genot years pe PC1-4
age4 years bmi percentile	3:60886118	1.0152	0.58899	linear regression	sex, race/ethnicit years , site, genot years pe PC1-4
age4 years bmi percentile	rs13086424	0.150574	0.939244	linear regression	sex, race/ethnicit years , site, genot years pe PC1-4
age5 years bmi percentile	rs6767126	5.87955	0.0878062	linear regression	sex, race/ethnicit years , site, genot years pe PC1-4
age5 years bmi percentile	rs17061792	8.37328	0.000370555	linear regression	sex, race/ethnicit years , site, genot years pe PC1-4
age5 years bmi percentile	rs34723569	3.28783	0.184735	linear regression	sex, race/ethnicit years , site, genot years pe PC1-4
age5 years bmi percentile	3:61213993	-3.55819	0.0676528	linear regression	sex, race/ethnicit years , site, genot years pe PC1-4
age5 years bmi percentile	3:61219865	-3.78642	0.0518452	linear regression	sex, race/ethnicit years , site, genot years pe PC1-4
age5 years bmi percentile	rs6781046	3.12757	0.198901	linear regression	sex, race/ethnicit years , site, genot years pe PC1-4
age5 years bmi percentile	rs293602	-0.252435	0.901316	linear regression	sex, race/ethnicit years , site, genot years pe PC1-4
age5 years bmi percentile	3:60886118	0.0115556	0.995014	linear regression	sex, race/ethnicit years , site, genot years pe PC1-4
age5 years bmi percentile	rs13086424	0.277944	0.886546	linear regression	sex, race/ethnicit years , site, genot years pe PC1-4
age6 years bmi percentile	rs6767126	4.72239	0.178712	linear regression	sex, race/ethnicit years , site, genot years pe PC1-4
age6 years bmi percentile	rs17061792	8.61544	0.000416026	linear regression	sex, race/ethnicit years , site, genot years pe PC1-4
age6 years bmi percentile	rs34723569	3.65408	0.156958	linear regression	sex, race/ethnicit years , site, genot years pe PC1-4
age6 years bmi percentile	3:61213993	-4.76951	0.0177719	linear regression	sex, race/ethnicit years , site, genot years pe PC1-4
age6 years bmi percentile	3:61219865	-5.05888	0.0119212	linear regression	sex, race/ethnicit years , site, genot years pe PC1-4
age6 years bmi percentile	rs6781046	2.05395	0.420929	linear regression	sex, race/ethnicit years , site, genot years pe PC1-4
age6 years bmi percentile	rs293602	-0.253827	0.903597	linear regression	sex, race/ethnicit years , site, genot years pe PC1-4
age6 years bmi percentile	3:60886118	0.277576	0.884355	linear regression	sex, race/ethnicit years , site, genot years pe PC1-4
age6 years bmi percentile	rs13086424	-1.05132	0.606684	linear regression	sex, race/ethnicit years , site, genot years pe PC1-4
age7 years bmi percentile	rs6767126	1.92505	0.59572	linear regression	sex, race/ethnicit years , site, genot years pe PC1-4
age7 years bmi percentile	rs17061792	8.10931	0.00117254	linear regression	sex, race/ethnicit years , site, genot years pe PC1-4
age7 years bmi percentile	rs34723569	5.45012	0.0382752	linear regression	sex, race/ethnicit years , site, genot years pe PC1-4
age7 years bmi percentile	3:61213993	-3.96634	0.0578839	linear regression	sex, race/ethnicit years , site, genot years pe PC1-4
age7 years bmi percentile	3:61219865	-4.11104	0.0500187	linear regression	sex, race/ethnicit years , site, genot years pe PC1-4
age7 years bmi percentile	rs6781046	1.58465	0.538407	linear regression	sex, race/ethnicit years , site, genot years pe PC1-4
age7 years bmi percentile	rs293602	1.2172	0.567956	linear regression	sex, race/ethnicit years , site, genot years pe PC1-4
age7 years bmi percentile	3:60886118	0.338798	0.865188	linear regression	sex, race/ethnicit years , site, genot years pe PC1-4
age7 years bmi percentile	rs13086424	-0.928891	0.664289	linear regression	sex, race/ethnicit years , site, genot years pe PC1-4
age8 years bmi percentile	rs6767126	1.43443	0.705939	linear regression	sex, race/ethnicit years , site, genot years pe PC1-4
age8 years bmi percentile	rs17061792	7.39505	0.00632218	linear regression	sex, race/ethnicit years , site, genot years pe PC1-4
age8 years bmi percentile	rs34723569	4.36214	0.115979	linear regression	sex, race/ethnicit years , site, genot years pe PC1-4
age8 years bmi percentile	3:61213993	-2.83888	0.19562	linear regression	sex, race/ethnicit years , site, genot years pe PC1-4
age8 years bmi percentile	3:61219865	-3.37278	0.124946	linear regression	sex, race/ethnicit years , site, genot years pe PC1-4
age8 years bmi percentile	rs6781046	1.70783	0.534869	linear regression	sex, race/ethnicit years , site, genot years pe PC1-4
age8 years bmi percentile	rs293602	-0.866696	0.694028	linear regression	sex, race/ethnicit years , site, genot years pe PC1-4
age8 years bmi percentile	3:60886118	-0.331767	0.869576	linear regression	sex, race/ethnicit years , site, genot years pe PC1-4
age8 years bmi percentile	rs13086424	0.181386	0.93532	linear regression	sex, race/ethnicit years , site, genot years pe PC1-4
age2 years bmi category	rs6767126	0.176464	0.0114448	linear regression	sex, race/ethnicit years , site, genot years pe PC1-4
age2 years bmi category	rs17061792	0.0722445	0.152096	linear regression	sex, race/ethnicit years , site, genot years pe PC1-4
age2 years bmi category	rs34723569	0.157159	0.00282481	linear regression	sex, race/ethnicit years , site, genot years pe PC1-4
age2 years bmi category	3:61213993	-0.127512	0.00305869	linear regression	sex, race/ethnicit years , site, genot years pe PC1-4
age2 years bmi category	3:61219865	-0.125268	0.00353144	linear regression	sex, race/ethnicit years , site, genot years pe PC1-4
age2 years bmi category	rs6781046	-0.0415587	0.450113	linear regression	sex, race/ethnicit years , site, genot years pe PC1-4
age2 years bmi category	rs293602	0.0222984	0.611996	linear regression	sex, race/ethnicit years , site, genot years pe PC1-4
age2 years bmi category	3:60886118	-0.0385603	0.336047	linear regression	sex, race/ethnicit years , site, genot years pe PC1-4
age2 years bmi category	rs13086424	0.0147117	0.731445	linear regression	sex, race/ethnicit years , site, genot years pe PC1-4
age3 years bmi category	rs6767126	0.182682	0.0210328	linear regression	sex, race/ethnicit years , site, genot years pe PC1-4
age3 years bmi category	rs17061792	0.0442535	0.419406	linear regression	sex, race/ethnicit years , site, genot years pe PC1-4
age3 years bmi category	rs34723569	0.138618	0.0158638	linear regression	sex, race/ethnicit years , site, genot years pe PC1-4
age3 years bmi category	3:61213993	-0.119405	0.0104519	linear regression	sex, race/ethnicit years , site, genot years pe PC1-4
age3 years bmi category	3:61219865	-0.117	0.0119639	linear regression	sex, race/ethnicit years , site, genot years pe PC1-4
age3 years bmi category	rs6781046	2.96969e-05	0.999591	linear regression	sex, race/ethnicit years , site, genot years pe PC1-4
age3 years bmi category	rs293602	-0.00203793	0.965845	linear regression	sex, race/ethnicit years , site, genot years pe PC1-4
age3 years bmi category	3:60886118	0.066076	0.125428	linear regression	sex, race/ethnicit years , site, genot years pe PC1-4
age3 years bmi category	rs13086424	-0.0467416	0.314119	linear regression	sex, race/ethnicit years , site, genot years pe PC1-4
age4 years bmi category	rs6767126	0.20189	0.0208811	linear regression	sex, race/ethnicit years , site, genot years pe PC1-4
age4 years bmi category	rs17061792	0.111153	0.0691293	linear regression	sex, race/ethnicit years , site, genot years pe PC1-4
age4 years bmi category	rs34723569	0.227369	0.000449907	linear regression	sex, race/ethnicit years , site, genot years pe PC1-4
age4 years bmi category	3:61213993	-0.147425	0.00404442	linear regression	sex, race/ethnicit years , site, genot years pe PC1-4
age4 years bmi category	3:61219865	-0.142733	0.00539343	linear regression	sex, race/ethnicit years , site, genot years pe PC1-4
age4 years bmi category	rs6781046	0.102363	0.11642	linear regression	sex, race/ethnicit years , site, genot years pe PC1-4
age4 years bmi category	rs293602	0.032446	0.543545	linear regression	sex, race/ethnicit years , site, genot years pe PC1-4
age4 years bmi category	3:60886118	-0.00501996	0.917067	linear regression	sex, race/ethnicit years , site, genot years pe PC1-4
age4 years bmi category	rs13086424	-0.00237201	0.962633	linear regression	sex, race/ethnicit years , site, genot years pe PC1-4
age5 years bmi category	rs6767126	0.241748	0.00783564	linear regression	sex, race/ethnicit years , site, genot years pe PC1-4
age5 years bmi category	rs17061792	0.176009	0.00443591	linear regression	sex, race/ethnicit years , site, genot years pe PC1-4
age5 years bmi category	rs34723569	0.283344	2.2748e-05	linear regression	sex, race/ethnicit years , site, genot years pe PC1-4
age5 years bmi category	3:61213993	-0.128266	0.0121194	linear regression	sex, race/ethnicit years , site, genot years pe PC1-4
age5 years bmi category	3:61219865	-0.137939	0.00697569	linear regression	sex, race/ethnicit years , site, genot years pe PC1-4
age5 years bmi category	rs6781046	0.0149859	0.814053	linear regression	sex, race/ethnicit years , site, genot years pe PC1-4
age5 years bmi category	rs293602	-0.0457803	0.397018	linear regression	sex, race/ethnicit years , site, genot years pe PC1-4
age5 years bmi category	3:60886118	0.0287813	0.553612	linear regression	sex, race/ethnicit years , site, genot years pe PC1-4
age5 years bmi category	rs13086424	-0.0056006	0.912869	linear regression	sex, race/ethnicit years , site, genot years pe PC1-4
age6 years bmi category	rs6767126	0.242407	0.0134517	linear regression	sex, race/ethnicit years , site, genot years pe PC1-4
age6 years bmi category	rs17061792	0.126097	0.0596463	linear regression	sex, race/ethnicit years , site, genot years pe PC1-4
age6 years bmi category	rs34723569	0.237127	0.000936515	linear regression	sex, race/ethnicit years , site, genot years pe PC1-4
age6 years bmi category	3:61213993	-0.130759	0.0172521	linear regression	sex, race/ethnicit years , site, genot years pe PC1-4
age6 years bmi category	3:61219865	-0.125854	0.0219933	linear regression	sex, race/ethnicit years , site, genot years pe PC1-4
age6 years bmi category	rs6781046	0.0490564	0.48517	linear regression	sex, race/ethnicit years , site, genot years pe PC1-4
age6 years bmi category	rs293602	-0.0413033	0.474504	linear regression	sex, race/ethnicit years , site, genot years pe PC1-4
age6 years bmi category	3:60886118	-0.00868176	0.868003	linear regression	sex, race/ethnicit years , site, genot years pe PC1-4
age6 years bmi category	rs13086424	-0.0279023	0.618549	linear regression	sex, race/ethnicit years , site, genot years pe PC1-4
age7 years bmi category	rs6767126	0.240614	0.0189651	linear regression	sex, race/ethnicit years , site, genot years pe PC1-4
age7 years bmi category	rs17061792	0.133618	0.0591458	linear regression	sex, race/ethnicit years , site, genot years pe PC1-4
age7 years bmi category	rs34723569	0.241718	0.00129407	linear regression	sex, race/ethnicit years , site, genot years pe PC1-4
age7 years bmi category	3:61213993	-0.0791617	0.181642	linear regression	sex, race/ethnicit years , site, genot years pe PC1-4
age7 years bmi category	3:61219865	-0.0954407	0.108283	linear regression	sex, race/ethnicit years , site, genot years pe PC1-4
age7 years bmi category	rs6781046	0.0412883	0.569435	linear regression	sex, race/ethnicit years , site, genot years pe PC1-4
age7 years bmi category	rs293602	-0.0140516	0.816655	linear regression	sex, race/ethnicit years , site, genot years pe PC1-4
age7 years bmi category	3:60886118	-0.0182817	0.747234	linear regression	sex, race/ethnicit years , site, genot years pe PC1-4
age7 years bmi category	rs13086424	-0.080257	0.185655	linear regression	sex, race/ethnicit years , site, genot years pe PC1-4
age8 years bmi category	rs6767126	0.145822	0.186662	linear regression	sex, race/ethnicit years , site, genot years pe PC1-4
age8 years bmi category	rs17061792	0.157639	0.0458879	linear regression	sex, race/ethnicit years , site, genot years pe PC1-4
age8 years bmi category	rs34723569	0.199621	0.0147687	linear regression	sex, race/ethnicit years , site, genot years pe PC1-4
age8 years bmi category	3:61213993	-0.0747108	0.242407	linear regression	sex, race/ethnicit years , site, genot years pe PC1-4
age8 years bmi category	3:61219865	-0.0863523	0.177705	linear regression	sex, race/ethnicit years , site, genot years pe PC1-4
age8 years bmi category	rs6781046	0.0249236	0.755569	linear regression	sex, race/ethnicit years , site, genot years pe PC1-4
age8 years bmi category	rs293602	-0.0735214	0.25258	linear regression	sex, race/ethnicit years , site, genot years pe PC1-4
age8 years bmi category	3:60886118	-0.0210741	0.720447	linear regression	sex, race/ethnicit years , site, genot years pe PC1-4
age8 years bmi category	rs13086424	-0.0325208	0.617935	linear regression	sex, race/ethnicit years , site, genot years pe PC1-4
Table S6

## Sheet: Table S7
Location, major and minor allele and variant type of the SNPs of interest
source: https://www.ncbi.nlm.nih.gov/snp/
SNP	Location (GRCh38.p14)	Minor allele	Major allele	Variant
rs6781046	chr3:60163772	C	T	Intron
rs1040338	chr3:60171202	G	A	Intron
rs293602	chr3:59748646	A	G	Intron
rs13086424	chr3:59996336	T	C	Intron
rs17061792	chr3:60014326	T	C	Intron
rs6767126	chr3:60501224	C	T	Intron
rs34723569	chr3:60794374-60794419			Intron
3:61213993	chr3:61228319	T	C	Intron
3:61219865	chr3:61234191	G	T	Intron
Table S7

## Sheet: Table S8
SNP - microbiome differential abundance
Genus	SNP	coef	stderr	pval	qval	N	N.not.zero	age	test	covariates
Hungatella	rs6781046	0.00874287	0.00327345	0.00814483	0.260635	221	35	0.5	Maaslin2	sex, race/ethnicity, site
UBA1819	rs13086424	0.0103903	0.00291301	0.000445318	0.0452565	221	28	0.5	Maaslin2	sex, race/ethnicity, site
Hungatella	rs6781046	0.00668204	0.00246036	0.00692168	0.199857	374	79	1	Maaslin2	sex, race/ethnicity, site
Megasphaera	rs293602	0.00874944	0.00324826	0.00739256	0.154572	374	44	1	Maaslin2	sex, race/ethnicity, site
Flavonifractor	rs293602	-0.0104981	0.00377391	0.00568467	0.154572	374	250	1	Maaslin2	sex, race/ethnicity, site
Escherichia-Shigella	rs6767126	-0.0223914	0.00808545	0.00590148	0.186088	374	280	1	Maaslin2	sex, race/ethnicity, site
[Ruminococcus]_gnavus_group	rs6767126	-0.0196928	0.00688686	0.00448526	0.186088	374	319	1	Maaslin2	sex, race/ethnicity, site
Coprococcus	rs6767126	0.00730502	0.00274739	0.00818211	0.188189	374	45	1	Maaslin2	sex, race/ethnicity, site
Flavonifractor	3:61213993	0.0105487	0.0038086	0.00589512	0.135588	374	250	1	Maaslin2	sex, race/ethnicity, site
Tyzzerella	3:61213993	0.0134479	0.00498418	0.00729453	0.150109	374	197	1	Maaslin2	sex, race/ethnicity, site
Flavonifractor	3:61219865	0.0103946	0.00380709	0.00663135	0.152521	374	250	1	Maaslin2	sex, race/ethnicity, site
Tyzzerella	3:61219865	0.0132223	0.00498235	0.00830352	0.159084	374	197	1	Maaslin2	sex, race/ethnicity, site
Blautia	rs6781046	0.030617	0.0073789	4.02336e-05	0.0130759	435	433	3	Maaslin2	sex, race/ethnicity, site
UCG-003	rs6781046	-0.00511967	0.00196297	0.00942169	0.125243	435	74	3	Maaslin2	sex, race/ethnicity, site
Blautia	rs1040338	0.0334492	0.00738267	7.6291e-06	0.00247946	435	433	3	Maaslin2	sex, race/ethnicity, site
Collinsella	rs293602	0.0102236	0.00383802	0.00801816	0.128221	435	233	3	Maaslin2	sex, race/ethnicity, site
Collinsella	rs6767126	0.0151745	0.00379911	7.63682e-05	0.0179907	435	233	3	Maaslin2	sex, race/ethnicity, site
uncultured	rs6767126	0.00519387	0.00170415	0.00244789	0.0650456	435	61	3	Maaslin2	sex, race/ethnicity, site
Sellimonas	rs6767126	-0.00544579	0.0017723	0.00225639	0.0650456	435	240	3	Maaslin2	sex, race/ethnicity, site
Monoglobus	rs6767126	-0.00914854	0.00335396	0.00663987	0.0980889	435	256	3	Maaslin2	sex, race/ethnicity, site
Phascolarctobacterium	rs6767126	0.00682218	0.00256026	0.00799769	0.10397	435	83	3	Maaslin2	sex, race/ethnicity, site
Faecalibacterium	rs34723569	0.0147433	0.00466823	0.00169955	0.0501993	435	423	3	Maaslin2	sex, race/ethnicity, site
Alistipes	rs34723569	0.0124274	0.00408687	0.00250392	0.0525925	435	338	3	Maaslin2	sex, race/ethnicity, site
Alistipes	3:61213993	-0.0142163	0.00414296	0.000658609	0.0356746	435	338	3	Maaslin2	sex, race/ethnicity, site
Agathobacter	3:61213993	-0.0128298	0.00385642	0.000953922	0.0387531	435	281	3	Maaslin2	sex, race/ethnicity, site
Collinsella	3:61213993	-0.0117524	0.00387956	0.00259929	0.0664808	435	233	3	Maaslin2	sex, race/ethnicity, site
Bilophila	3:61213993	-0.00546568	0.00197446	0.00588103	0.0903577	435	88	3	Maaslin2	sex, race/ethnicity, site
Coprococcus	3:61213993	-0.0112866	0.00409657	0.00611652	0.0903577	435	250	3	Maaslin2	sex, race/ethnicity, site
Alistipes	3:61219865	-0.0145169	0.00413729	0.000497728	0.0269603	435	338	3	Maaslin2	sex, race/ethnicity, site
Agathobacter	3:61219865	-0.0127946	0.00385368	0.000976694	0.0396782	435	281	3	Maaslin2	sex, race/ethnicity, site
Collinsella	3:61219865	-0.0116009	0.00387761	0.0029338	0.0733451	435	233	3	Maaslin2	sex, race/ethnicity, site
Coprococcus	3:61219865	-0.0119626	0.00408892	0.00362041	0.0784423	435	250	3	Maaslin2	sex, race/ethnicity, site
Bilophila	3:61219865	-0.00521768	0.0019745	0.00852985	0.115508	435	88	3	Maaslin2	sex, race/ethnicity, site
Sellimonas	rs6781046	0.00459912	0.00153161	0.00292493	0.0907881	277	135	4	Maaslin2	sex, race/ethnicity, site
Blautia	rs13086424	-0.0229132	0.00812517	0.00515666	0.103133	277	274	4	Maaslin2	sex, race/ethnicity, site
Lachnospiraceae_FCS020_group	rs13086424	-0.0033386	0.00126566	0.00882594	0.156906	277	97	4	Maaslin2	sex, race/ethnicity, site
Eggerthella	rs17061792	0.00740779	0.00233314	0.00167119	0.0594199	277	83	4	Maaslin2	sex, race/ethnicity, site
Anaerostipes	rs17061792	0.0137357	0.00459713	0.00306662	0.0754859	277	259	4	Maaslin2	sex, race/ethnicity, site
Roseburia	rs17061792	-0.0127827	0.00465353	0.00641953	0.102712	277	196	4	Maaslin2	sex, race/ethnicity, site
Blautia	rs17061792	0.0215714	0.00794539	0.00705405	0.10749	277	274	4	Maaslin2	sex, race/ethnicity, site
Lachnospiraceae_NK4A136_group	rs34799084	0.0126341	0.00393509	0.00148411	0.0612981	277	189	4	Maaslin2	sex, race/ethnicity, site
Terrisporobacter	rs34799084	0.00911581	0.00345279	0.00876799	0.140288	277	86	4	Maaslin2	sex, race/ethnicity, site
Lachnospiraceae_FCS020_group	rs6767126	0.00386	0.00125872	0.00238395	0.0693514	277	97	4	Maaslin2	sex, race/ethnicity, site
[Ruminococcus]_gnavus_group	3:61213993	0.0192239	0.0048839	0.000105307	0.0318452	277	101	4	Maaslin2	sex, race/ethnicity, site
Eggerthella	3:61213993	0.00800299	0.00239503	0.000950473	0.0647492	277	83	4	Maaslin2	sex, race/ethnicity, site
[Ruminococcus]_gnavus_group	3:61219865	0.0197768	0.00487584	6.52958e-05	0.0208947	277	101	4	Maaslin2	sex, race/ethnicity, site
Eggerthella	3:61219865	0.0082743	0.00239167	0.000628113	0.0639612	277	83	4	Maaslin2	sex, race/ethnicity, site
Table S8

## Sheet: Table S9
Genera of interest abundance summary
Genus	samples with zero value	mean relative abundance across samples
UBA1819	0.874	0.002
Blautia	0.006	0.15
Collinsela	0.462	0.012
Allistipes	0.225	0.021
Agathobacter	0.347	0.014
Ruminoccocus gnavus group	0.643	0.008
Table S9

## Sheet: Table S10
BMI - microbiome differential abundance
metadata	coef	stderr	pval	qval	N	N.not.zero	Genus	age	test	covariates
age 2years BMI category	0.0235636	0.00719339	0.00125373	0.100299	221	52	Collinsella	5	Maaslin2	sex, race/ethnicity, site
age 3years BMI category	-0.0260837	0.00925824	0.00536824	0.233038	221	168	Enterococcus	5	Maaslin2	sex, race/ethnicity, site
age 6years BMI percentile	0.0140707	0.0049919	0.00516934	0.215994	374	165	Roseburia	1	Maaslin2	sex, race/ethnicity, site
age 8years BMI percentile	0.0134622	0.00455286	0.00344068	0.152738	374	127	Fusicatenibacter	1	Maaslin2	sex, race/ethnicity, site
age 2years BMI category	0.0080286	0.00260471	0.00223071	0.0944729	374	74	Terrisporobacter	1	Maaslin2	sex, race/ethnicity, site
age 4years BMI category	-0.0232957	0.00828974	0.00527689	0.217177	374	280	Escherichia-Shigella	1	Maaslin2	sex, race/ethnicity, site
age 4years BMI category	0.0120551	0.00456872	0.00875907	0.223843	374	117	Dorea	1	Maaslin2	sex, race/ethnicity, site
age 5years BMI category	0.015664	0.00479465	0.00122095	0.0938501	374	117	Dorea	1	Maaslin2	sex, race/ethnicity, site
age 5years BMI category	-0.0228212	0.00873435	0.00945989	0.217577	374	280	Escherichia-Shigella	1	Maaslin2	sex, race/ethnicity, site
age 3years BMI percentile	-0.00512268	0.00195855	0.00922557	0.1298	435	74	UCG-003	3	Maaslin2	sex, race/ethnicity, site
age 7years BMI percentile	0.00937331	0.0034867	0.00755745	0.188936	435	374	Streptococcus	3	Maaslin2	sex, race/ethnicity, site
age 8years BMI percentile	0.011458	0.00374579	0.00243126	0.129523	435	374	Streptococcus	3	Maaslin2	sex, race/ethnicity, site
age 8years BMI percentile	-0.019747	0.00760167	0.00986865	0.183539	435	277	Akkermansia	3	Maaslin2	sex, race/ethnicity, site
age 2years BMI category	0.00791756	0.0027032	0.00359712	0.0730666	435	83	Phascolarctobacterium	3	Maaslin2	sex, race/ethnicity, site
age 3years BMI category	0.00445981	0.00164771	0.00707873	0.109552	435	61	uncultured	3	Maaslin2	sex, race/ethnicity, site
age 6years BMI category	0.00283648	0.00104124	0.00677644	0.146823	435	117	Lachnospiraceae_FCS020_group	3	Maaslin2	sex, race/ethnicity, site
age 7years BMI category	0.012016	0.00435406	0.00612391	0.199027	435	233	Collinsella	3	Maaslin2	sex, race/ethnicity, site
age 8years BMI category	0.0136693	0.00451511	0.00269181	0.109355	435	233	Collinsella	3	Maaslin2	sex, race/ethnicity, site
age 4years BMI percentile	0.00577192	0.00199089	0.00405023	0.0925766	277	30	[Eubacterium]_ventriosum_group	4	Maaslin2	sex, race/ethnicity, site
age 4years BMI percentile	0.00892785	0.00318978	0.00549885	0.10094	277	53	Phascolarctobacterium	4	Maaslin2	sex, race/ethnicity, site
age 8years BMI percentile	0.00730589	0.00249633	0.00383983	0.204871	277	30	[Eubacterium]_ventriosum_group	4	Maaslin2	sex, race/ethnicity, site
age 7years BMI category	0.0134062	0.0045028	0.00324626	0.144581	277	209	Fusicatenibacter	4	Maaslin2	sex, race/ethnicity, site
Table S10

## Sheet: Table S11
BMI-metabolome associations
BIOCHEMICAL	SUPER.PATHWAY	SUB.PATHWAY	coeff	pval	var
3-phosphoglycerate	Carbohydrate	Glycolysis, Gluconeogenesis, and Pyruvate Metabolism	-0.000701705	0.00703054	BMI percentile
vanillylmandelate (VMA)	Amino Acid	Tyrosine Metabolism	-0.000464836	0.00429568	BMI percentile
2-hydroxystearate	Lipid	Fatty Acid, Monohydroxy	-0.000351611	0.00664583	BMI percentile
CMP	Nucleotide	Pyrimidine Metabolism, Cytidine containing	-0.00112919	0.00502232	BMI percentile
N-acetylglycine	Amino Acid	Glycine, Serine and Threonine Metabolism	-0.000414683	0.00223181	BMI percentile
3-carboxy-4-methyl-5-propyl-2-furanpropanoate (CMPF)	Lipid	Fatty Acid, Dicarboxylate	-0.0017437	0.00139459	BMI percentile
N-alpha-acetylornithine	Amino Acid	Urea cycle; Arginine and Proline Metabolism	-0.000518738	0.00330724	BMI percentile
N-acetylthreonine	Amino Acid	Glycine, Serine and Threonine Metabolism	-0.000344788	0.00123933	BMI percentile
N-acetylproline	Amino Acid	Urea cycle; Arginine and Proline Metabolism	-0.000772758	0.00688411	BMI percentile
cinnamoylglycine	Xenobiotics	Food Component/Plant	-0.0015467	0.00448186	BMI percentile
N-stearoyltaurine	Lipid	Endocannabinoid	-0.000721787	0.00108989	BMI percentile
succinimide	Xenobiotics	Chemical	-0.000643971	0.00491927	BMI percentile
aspartate	Amino Acid	Alanine and Aspartate Metabolism	-0.000619557	0.0063142	BMI percentile
spermidine	Amino Acid	Polyamine Metabolism	-0.00108746	0.00939834	BMI percentile
C-glycosyltryptophan	Amino Acid	Tryptophan Metabolism	-0.000347829	0.00523363	BMI percentile
arabitol/xylitol	Carbohydrate	Pentose Metabolism	-0.000686734	0.000121897	BMI percentile
3-hydroxy-3-methylglutarate	Lipid	Mevalonate Metabolism	-0.000525167	0.00899552	BMI percentile
hexanoylglutamine	Lipid	Fatty Acid Metabolism (Acyl Glutamine)	-0.00101317	0.00933825	BMI percentile
sphingomyelin (d18:1/22:2, d18:2/22:1, d16:1/24:2)*	Lipid	Sphingolipid Metabolism	0.000306931	0.00714376	BMI percentile
sphingomyelin (d18:1/20:2, d18:2/20:1, d16:1/22:2)*	Lipid	Sphingolipid Metabolism	0.000437945	0.000993126	BMI percentile
3-aminoisobutyrate	Nucleotide	Pyrimidine Metabolism, Thymine containing	-0.0219848	0.00932636	BMI category
cysteine s-sulfate	Amino Acid	Methionine, Cysteine, SAM and Taurine Metabolism	0.0737922	0.00886802	BMI category
3-carboxy-4-methyl-5-propyl-2-furanpropanoate (CMPF)	Lipid	Fatty Acid, Dicarboxylate	-0.0688506	0.00492631	BMI category
4-ethylphenyl sulfate	Xenobiotics	Benzoate Metabolism	0.0686701	0.00329401	BMI category
2-aminooctanoate	Lipid	Fatty Acid, Amino	-0.0311213	0.00832495	BMI category
sphingomyelin (d18:2/14:0, d18:1/14:1)*	Lipid	Sphingolipid Metabolism	0.0238524	0.00186497	BMI category
sphingomyelin (d18:1/20:2, d18:2/20:1, d16:1/22:2)*	Lipid	Sphingolipid Metabolism	0.0199396	0.000821559	BMI category
Table S11

[truncated: 2 more sheets: Table S12, Table S13]
